# Supplementary material for: 2,2,6,6-Tetra­methyl­piperidinium triisopropoxysilanethiol­ate
Source: Acta Crystallogr Sect E Struct Rep Online. 2009 Oct 23;65(Pt 11):o2825. doi: 10.1107/S1600536809042962 (PMC2971351; doi:10.1107/S1600536809042962)
Supplement: Supplementary file 1 [file e-65-o2825-sup1.cif]

##############################################################################
###                                                                        ###
###        Electronic paper (Acta Crystallographica Section E)             ###
###                                                                        ###
##############################################################################
#                                                                            #
# This CIF contains the data in a paper accepted for publication in Acta     #
# Crystallographica Section E. It conforms to the requirements of Notes      #
# for Authors for Section E, and has been peer reviewed under the auspices   #
# of the IUCr Commission on Journals.                                        #
#                                                                            #
# Full details of the Crystallographic Information File format               #
# are given in the paper "The Crystallographic Information File (CIF):       #
# a New Standard Archive File for Crystallography" by S. R. Hall, F. H.      #
# Allen and I. D. Brown [Acta Cryst. (1991), A47, 655-685].                  #
#                                                                            #
# The current version of the core CIF dictionary is obtainable from          #
# ftp://ftp.iucr.org/pub/cif_core.dic. The current version number is 2.4.    #
#                                                                            #
# Software is freely available for graphical display of the structure(s) in  #
# this CIF.  For information consult the CIF home page http://www.iucr.org/  #
# cif/home.html                                                              #
#                                                                            #
# This file may be used for bona fide research purposes within the           #
# scientific community so long as proper attribution is given to the journal # 
# article from which it was obtained.                                        #
#                                                                            #
##############################################################################
                                             
data_I
_audit_creation_method     'WinGX routine CIF_UPDATE'
_audit_conform_dict_name     cif_core.dic
_audit_conform_dict_version     2.3
_chemical_name_systematic
;
2,2,6,6-Tetramethylpiperidinium triisopropoxysilanethiolate
;
_chemical_formula_moiety     'C9 H20 N + ,C9 H21 O3 S Si -'
_chemical_formula_sum     'C18 H41 N O3 S Si'
_chemical_formula_iupac     'C9 H20 N + ,C9 H21 O3 S Si -'
_chemical_formula_weight     379.67
_symmetry_cell_setting     triclinic
_symmetry_space_group_name_H-M     'P -1'
_symmetry_space_group_name_Hall     '-P 1'
loop_
    _symmetry_equiv_pos_as_xyz
    'x, y, z'
    '-x, -y, -z'
_cell_length_a     9.2433(6)
_cell_length_b     11.5545(8)
_cell_length_c     11.7593(7)
_cell_angle_alpha     85.955(5)
_cell_angle_beta     77.190(6)
_cell_angle_gamma     67.620(6)
_cell_volume     1132.28(13)
_cell_formula_units_Z     2
_cell_measurement_reflns_used     5191
_cell_measurement_theta_min     2.4
_cell_measurement_theta_max     28.8
_cell_measurement_temperature     120(2)
_exptl_crystal_description     prism
_exptl_crystal_colour     colourless
_exptl_crystal_size_max     0.42
_exptl_crystal_size_mid     0.39
_exptl_crystal_size_min     0.33
_exptl_crystal_density_diffrn     1.114
_exptl_crystal_density_meas     ?
_exptl_crystal_density_method     'not measured'
_exptl_crystal_F_000     420
_exptl_absorpt_coefficient_mu     0.21
_exptl_absorpt_correction_type     analytical
_exptl_absorpt_process_details
;
(CrysAlis RED; Oxford Diffraction, 2006)
;
_exptl_absorpt_correction_T_min     0.908
_exptl_absorpt_correction_T_max     0.934
_exptl_special_details
;
;
_diffrn_ambient_temperature     120(2)
_diffrn_radiation_type     MoK\a
_diffrn_radiation_wavelength     0.71073
_diffrn_radiation_monochromator     graphite
_diffrn_measurement_device_type
        'Oxford Diffraction KM4/Xcalibur diffractometer with Sapphire2 detector'
_diffrn_measurement_method     '\w scans'
_diffrn_detector_area_resol_mean     8.1883
_diffrn_reflns_number     6937
_diffrn_reflns_av_R_equivalents     0.015
_diffrn_reflns_theta_min     2.4
_diffrn_reflns_theta_max     25.5
_diffrn_reflns_theta_full     25.5
_diffrn_measured_fraction_theta_max     1
_diffrn_measured_fraction_theta_full     1
_diffrn_reflns_limit_h_min     -10
_diffrn_reflns_limit_h_max     11
_diffrn_reflns_limit_k_min     -13
_diffrn_reflns_limit_k_max     13
_diffrn_reflns_limit_l_min     -7
_diffrn_reflns_limit_l_max     14
_diffrn_standards_number     0
_diffrn_standards_interval_count     .
_diffrn_standards_interval_time     .
_diffrn_standards_decay_%     ?
_refine_special_details
;
Refinement of <i>F</i>^2^ against ALL reflections. The weighted <i>R</i>-factor
<i>wR</i> and goodness of fit <i>S</i> are based on <i>F</i>^2^, conventional
<i>R</i>-factors <i>R</i> are based on <i>F</i>, with <i>F</i> set to zero for
negative <i>F</i>^2^. The threshold expression of <i>F</i>^2^ >
2\s(<i>F</i>^2^) is used only for calculating <i>R</i>-factors(gt) <i>etc</i>.
and is not relevant to the choice of reflections for refinement.
<i>R</i>-factors based on <i>F</i>^2^ are statistically about twice as large
as those based on <i>F</i>, and <i>R</i>- factors based on ALL data will be
even larger.
;
_reflns_number_total     4209
_reflns_number_gt     3561
_reflns_threshold_expression     'I>2\s(I)'
_refine_ls_structure_factor_coef     Fsqd
_refine_ls_matrix_type     full
_refine_ls_R_factor_all     0.049
_refine_ls_R_factor_gt     0.049
_refine_ls_wR_factor_gt     0.116
_refine_ls_wR_factor_ref     0.122
_refine_ls_goodness_of_fit_ref     1.10
_refine_ls_restrained_S_all     1.10
_refine_ls_number_reflns     4209
_refine_ls_number_parameters     235
_refine_ls_number_restraints     1
_refine_ls_hydrogen_treatment     mixed
_refine_ls_weighting_scheme     calc
_refine_ls_weighting_details
                 'calc w=1/[\s^2^(Fo^2^)+(0.0855P)^2^] where P=(Fo^2^+2Fc^2^)/3'
_atom_sites_solution_hydrogens     geom
_atom_sites_solution_primary     direct
_atom_sites_solution_secondary     difmap
_refine_ls_shift/su_max     0
_refine_ls_shift/su_mean     0
_refine_diff_density_max     0.45
_refine_diff_density_min     -0.43
_refine_ls_extinction_method     none
loop_
    _atom_type_symbol
    _atom_type_description
    _atom_type_scat_dispersion_real
    _atom_type_scat_dispersion_imag
    _atom_type_scat_source
    C C 0.0033 0.0016 'International Tables Vol C Tables 4.2.6.8 and 6.1.1.4'
    H H 0 0 'International Tables Vol C Tables 4.2.6.8 and 6.1.1.4'
    N N 0.0061 0.0033 'International Tables Vol C Tables 4.2.6.8 and 6.1.1.4'
    O O 0.0106 0.006 'International Tables Vol C Tables 4.2.6.8 and 6.1.1.4'
    Si Si 0.0817 0.0704 'International Tables Vol C Tables 4.2.6.8 and 6.1.1.4'
    S S 0.1246 0.1234 'International Tables Vol C Tables 4.2.6.8 and 6.1.1.4'
_computing_data_collection
;
CrysAlis CCD (Oxford Diffraction, 2006)
;
_computing_cell_refinement
;
CrysAlis RED (Oxford Diffraction, 2006)
;
_computing_data_reduction
;
CrysAlis RED (Oxford Diffraction, 2006)
;
_computing_structure_solution     'SHELXS-97 (Sheldrick, 2008)'
_computing_structure_refinement     'SHELXL-97 (Sheldrick, 2008)'
_computing_molecular_graphics     'Ortep-3 for Windows (Farrugia, 1997)'
_computing_publication_material
                                   'WinGX publication routines (Farrugia, 1999)'
loop_
    _atom_site_type_symbol
    _atom_site_label
    _atom_site_fract_x
    _atom_site_fract_y
    _atom_site_fract_z
    _atom_site_U_iso_or_equiv
    _atom_site_adp_type
    _atom_site_calc_flag
    _atom_site_refinement_flags
    _atom_site_occupancy
    _atom_site_disorder_assembly
    _atom_site_disorder_group
    C C1 0.7770(2) 0.42248(16) -0.00766(13) 0.0205(4) Uani d . 1 . .
    H H1 0.7182 0.3662 -0.0104 0.025 Uiso calc R 1 . .
    C C2 0.6713(2) 0.55565(17) -0.02787(15) 0.0272(4) Uani d . 1 . .
    H H2A 0.5712 0.5799 0.031 0.041 Uiso calc R 1 . .
    H H2B 0.6476 0.5616 -0.1058 0.041 Uiso calc R 1 . .
    H H2C 0.7266 0.6117 -0.022 0.041 Uiso calc R 1 . .
    C C3 0.9338(2) 0.37720(18) -0.09727(15) 0.0302(4) Uani d . 1 . .
    H H3A 0.9935 0.4305 -0.0932 0.045 Uiso calc R 1 . .
    H H3B 0.9115 0.3814 -0.1755 0.045 Uiso calc R 1 . .
    H H3C 0.9975 0.2905 -0.0809 0.045 Uiso calc R 1 . .
    C C4 1.0748(2) 0.28839(16) 0.23790(15) 0.0236(4) Uani d . 1 . .
    H H4 1.0715 0.3583 0.182 0.028 Uiso calc R 1 . .
    C C5 1.1457(3) 0.3044(3) 0.33692(19) 0.0506(6) Uani d . 1 . .
    H H5A 1.0774 0.3838 0.3781 0.076 Uiso calc R 1 . .
    H H5B 1.253 0.3049 0.3057 0.076 Uiso calc R 1 . .
    H H5C 1.1527 0.235 0.3912 0.076 Uiso calc R 1 . .
    C C6 1.1706(3) 0.1663(2) 0.1731(2) 0.0481(6) Uani d . 1 . .
    H H6A 1.1779 0.0969 0.2274 0.072 Uiso calc R 1 . .
    H H6B 1.2783 0.1635 0.1377 0.072 Uiso calc R 1 . .
    H H6C 1.1179 0.1587 0.1119 0.072 Uiso calc R 1 . .
    C C7 0.7501(2) 0.09780(16) 0.18044(15) 0.0246(4) Uani d . 1 . .
    H H7 0.6694 0.1273 0.255 0.03 Uiso calc R 1 . .
    C C8 0.6687(3) 0.0770(2) 0.0905(2) 0.0460(6) Uani d . 1 . .
    H H8A 0.5784 0.1542 0.0818 0.069 Uiso calc R 1 . .
    H H8B 0.6295 0.0096 0.1156 0.069 Uiso calc R 1 . .
    H H8C 0.7452 0.0538 0.0156 0.069 Uiso calc R 1 . .
    C C9 0.8863(3) -0.01829(18) 0.2035(2) 0.0416(5) Uani d . 1 . .
    H H9A 0.9654 -0.0482 0.1306 0.062 Uiso calc R 1 . .
    H H9B 0.8453 -0.0834 0.2343 0.062 Uiso calc R 1 . .
    H H9C 0.9369 0.0013 0.2605 0.062 Uiso calc R 1 . .
    C C10 0.3378(2) 0.77040(17) 0.24261(14) 0.0256(4) Uani d . 1 . .
    H H10A 0.3714 0.6889 0.2026 0.031 Uiso calc R 1 . .
    H H10B 0.2393 0.828 0.2184 0.031 Uiso calc R 1 . .
    C C11 0.4694(2) 0.82307(17) 0.20331(15) 0.0280(4) Uani d . 1 . .
    H H11A 0.4912 0.8302 0.1173 0.034 Uiso calc R 1 . .
    H H11B 0.4333 0.9078 0.2376 0.034 Uiso calc R 1 . .
    C C12 0.6221(2) 0.73804(16) 0.24148(14) 0.0233(4) Uani d . 1 . .
    H H12A 0.705 0.7745 0.216 0.028 Uiso calc R 1 . .
    H H12B 0.6617 0.6555 0.202 0.028 Uiso calc R 1 . .
    C C13 0.5987(2) 0.71909(15) 0.37349(14) 0.0197(4) Uani d . 1 . .
    C C14 0.5719(2) 0.83674(16) 0.44152(16) 0.0290(4) Uani d . 1 . .
    H H14A 0.5284 0.8278 0.5242 0.044 Uiso calc R 1 . .
    H H14B 0.496 0.9102 0.4105 0.044 Uiso calc R 1 . .
    H H14C 0.6739 0.8473 0.4333 0.044 Uiso calc R 1 . .
    C C15 0.7431(2) 0.61143(15) 0.40297(15) 0.0234(4) Uani d . 1 . .
    H H15A 0.8393 0.6312 0.3766 0.035 Uiso calc R 1 . .
    H H15B 0.7574 0.5346 0.3637 0.035 Uiso calc R 1 . .
    H H15C 0.7255 0.5993 0.4875 0.035 Uiso calc R 1 . .
    C C16 0.2995(2) 0.75210(16) 0.37445(14) 0.0218(4) Uani d . 1 . .
    C C17 0.2107(2) 0.87568(17) 0.44395(16) 0.0319(4) Uani d . 1 . .
    H H17A 0.2099 0.8596 0.527 0.048 Uiso calc R 1 . .
    H H17B 0.1004 0.9126 0.4327 0.048 Uiso calc R 1 . .
    H H17C 0.265 0.9337 0.4166 0.048 Uiso calc R 1 . .
    C C18 0.1976(2) 0.67189(17) 0.40504(15) 0.0255(4) Uani d . 1 . .
    H H18A 0.2555 0.5901 0.3656 0.038 Uiso calc R 1 . .
    H H18B 0.0963 0.7139 0.3795 0.038 Uiso calc R 1 . .
    H H18C 0.1757 0.6603 0.4896 0.038 Uiso calc R 1 . .
    O O1 0.81444(14) 0.41560(10) 0.10576(9) 0.0198(3) Uani d . 1 . .
    O O2 0.91262(14) 0.29862(11) 0.28713(10) 0.0212(3) Uani d . 1 . .
    O O3 0.81113(14) 0.19313(10) 0.13885(10) 0.0233(3) Uani d . 1 . .
    Si Si1 0.77654(5) 0.32207(4) 0.20952(4) 0.01653(15) Uani d . 1 . .
    S S1 0.55226(5) 0.38899(4) 0.31590(3) 0.01896(14) Uani d . 1 . .
    N N1 0.45724(16) 0.67745(12) 0.41129(12) 0.0182(3) Uani d D 1 . .
    H H1A 0.489(3) 0.5932(17) 0.3823(19) 0.046(6) Uiso d D 1 . .
    H H1B 0.437(2) 0.6748(18) 0.4920(15) 0.033(5) Uiso d D 1 . .
loop_
    _atom_site_aniso_label
    _atom_site_aniso_U_11
    _atom_site_aniso_U_22
    _atom_site_aniso_U_33
    _atom_site_aniso_U_12
    _atom_site_aniso_U_13
    _atom_site_aniso_U_23
    C1 0.0237(9) 0.0253(9) 0.0159(8) -0.0128(8) -0.0048(7) 0.0011(6)
    C2 0.0229(9) 0.0336(10) 0.0226(9) -0.0078(8) -0.0055(7) 0.0023(7)
    C3 0.0304(11) 0.0329(10) 0.0224(9) -0.0099(9) 0.0024(8) -0.0050(7)
    C4 0.0152(9) 0.0275(9) 0.0286(9) -0.0100(8) -0.0036(7) 0.0046(7)
    C5 0.0249(11) 0.0914(19) 0.0412(13) -0.0269(13) -0.0081(9) -0.0038(12)
    C6 0.0200(10) 0.0409(12) 0.0749(17) -0.0051(10) -0.0006(11) -0.0118(11)
    C7 0.0254(10) 0.0226(9) 0.0265(9) -0.0123(8) 0.0003(7) -0.0025(7)
    C8 0.0505(15) 0.0505(13) 0.0541(14) -0.0334(12) -0.0207(12) 0.0073(11)
    C9 0.0400(13) 0.0258(10) 0.0625(14) -0.0147(10) -0.0153(11) 0.0079(9)
    C10 0.0215(9) 0.0296(9) 0.0209(9) -0.0043(8) -0.0050(7) 0.0022(7)
    C11 0.0295(10) 0.0269(9) 0.0220(9) -0.0068(8) -0.0033(8) 0.0055(7)
    C12 0.0238(9) 0.0233(9) 0.0223(9) -0.0107(8) -0.0007(7) 0.0015(7)
    C13 0.0200(9) 0.0202(8) 0.0199(8) -0.0094(7) -0.0023(7) -0.0015(6)
    C14 0.0344(11) 0.0262(9) 0.0288(10) -0.0140(9) -0.0044(8) -0.0067(7)
    C15 0.0199(9) 0.0249(9) 0.0272(9) -0.0096(8) -0.0059(7) -0.0013(7)
    C16 0.0168(8) 0.0223(9) 0.0205(8) -0.0010(7) -0.0036(7) -0.0007(7)
    C17 0.0279(10) 0.0267(10) 0.0301(10) 0.0005(8) -0.0022(8) -0.0041(8)
    C18 0.0171(9) 0.0312(10) 0.0252(9) -0.0061(8) -0.0038(7) -0.0003(7)
    O1 0.0239(6) 0.0233(6) 0.0161(6) -0.0124(5) -0.0057(5) 0.0009(5)
    O2 0.0149(6) 0.0279(6) 0.0208(6) -0.0084(5) -0.0036(5) 0.0028(5)
    O3 0.0258(7) 0.0200(6) 0.0230(6) -0.0114(5) 0.0034(5) -0.0040(5)
    Si1 0.0155(3) 0.0168(2) 0.0167(2) -0.00606(19) -0.00172(18) -0.00110(17)
    S1 0.0151(2) 0.0219(2) 0.0187(2) -0.00605(18) -0.00163(16) -0.00349(16)
    N1 0.0169(7) 0.0187(7) 0.0178(7) -0.0053(6) -0.0033(6) -0.0006(6)
_geom_special_details
;
All s.u.'s (except the s.u. in the dihedral angle between two l.s. planes) are
estimated using the full covariance matrix. The cell s.u.'s are taken into
account individually in the estimation of s.u.'s in distances, angles and
torsion angles; correlations between s.u.'s in cell parameters are only used
when they are defined by crystal symmetry. An approximate (isotropic)
treatment of cell s.u.'s is used for estimating s.u.'s involving l.s. planes.
;
loop_
    _geom_bond_atom_site_label_1
    _geom_bond_atom_site_label_2
    _geom_bond_site_symmetry_2
    _geom_bond_distance
    _geom_bond_publ_flag
    C1 O1 . 1.4399(18) ?
    C1 C2 . 1.512(2) ?
    C1 C3 . 1.519(2) ?
    C1 H1 . 1.00 ?
    C2 H2A . 0.98 ?
    C2 H2B . 0.98 ?
    C2 H2C . 0.98 ?
    C3 H3A . 0.98 ?
    C3 H3B . 0.98 ?
    C3 H3C . 0.98 ?
    C4 O2 . 1.444(2) ?
    C4 C6 . 1.502(3) ?
    C4 C5 . 1.510(2) ?
    C4 H4 . 1.00 ?
    C5 H5A . 0.98 ?
    C5 H5B . 0.98 ?
    C5 H5C . 0.98 ?
    C6 H6A . 0.98 ?
    C6 H6B . 0.98 ?
    C6 H6C . 0.98 ?
    C7 O3 . 1.430(2) ?
    C7 C8 . 1.506(3) ?
    C7 C9 . 1.507(3) ?
    C7 H7 . 1.00 ?
    C8 H8A . 0.98 ?
    C8 H8B . 0.98 ?
    C8 H8C . 0.98 ?
    C9 H9A . 0.98 ?
    C9 H9B . 0.98 ?
    C9 H9C . 0.98 ?
    C10 C11 . 1.530(3) ?
    C10 C16 . 1.530(2) ?
    C10 H10A . 0.99 ?
    C10 H10B . 0.99 ?
    C11 C12 . 1.523(2) ?
    C11 H11A . 0.99 ?
    C11 H11B . 0.99 ?
    C12 C13 . 1.531(2) ?
    C12 H12A . 0.99 ?
    C12 H12B . 0.99 ?
    C13 C15 . 1.526(2) ?
    C13 N1 . 1.527(2) ?
    C13 C14 . 1.536(2) ?
    C14 H14A . 0.98 ?
    C14 H14B . 0.98 ?
    C14 H14C . 0.98 ?
    C15 H15A . 0.98 ?
    C15 H15B . 0.98 ?
    C15 H15C . 0.98 ?
    C16 N1 . 1.525(2) ?
    C16 C18 . 1.531(2) ?
    C16 C17 . 1.535(2) ?
    C17 H17A . 0.98 ?
    C17 H17B . 0.98 ?
    C17 H17C . 0.98 ?
    C18 H18A . 0.98 ?
    C18 H18B . 0.98 ?
    C18 H18C . 0.98 ?
    O1 Si1 . 1.6408(11) ?
    O2 Si1 . 1.6441(11) ?
    O3 Si1 . 1.6452(11) ?
    Si1 S1 . 2.0558(6) ?
    N1 H1A . 0.966(17) ?
    N1 H1B . 0.927(17) ?
loop_
    _geom_angle_atom_site_label_1
    _geom_angle_atom_site_label_2
    _geom_angle_atom_site_label_3
    _geom_angle_site_symmetry_1
    _geom_angle_site_symmetry_3
    _geom_angle
    _geom_angle_publ_flag
    O1 C1 C2 . . 108.93(13) ?
    O1 C1 C3 . . 107.87(14) ?
    C2 C1 C3 . . 112.55(14) ?
    O1 C1 H1 . . 109.1 ?
    C2 C1 H1 . . 109.1 ?
    C3 C1 H1 . . 109.1 ?
    C1 C2 H2A . . 109.5 ?
    C1 C2 H2B . . 109.5 ?
    H2A C2 H2B . . 109.5 ?
    C1 C2 H2C . . 109.5 ?
    H2A C2 H2C . . 109.5 ?
    H2B C2 H2C . . 109.5 ?
    C1 C3 H3A . . 109.5 ?
    C1 C3 H3B . . 109.5 ?
    H3A C3 H3B . . 109.5 ?
    C1 C3 H3C . . 109.5 ?
    H3A C3 H3C . . 109.5 ?
    H3B C3 H3C . . 109.5 ?
    O2 C4 C6 . . 111.26(14) ?
    O2 C4 C5 . . 107.29(15) ?
    C6 C4 C5 . . 112.44(17) ?
    O2 C4 H4 . . 108.6 ?
    C6 C4 H4 . . 108.6 ?
    C5 C4 H4 . . 108.6 ?
    C4 C5 H5A . . 109.5 ?
    C4 C5 H5B . . 109.5 ?
    H5A C5 H5B . . 109.5 ?
    C4 C5 H5C . . 109.5 ?
    H5A C5 H5C . . 109.5 ?
    H5B C5 H5C . . 109.5 ?
    C4 C6 H6A . . 109.5 ?
    C4 C6 H6B . . 109.5 ?
    H6A C6 H6B . . 109.5 ?
    C4 C6 H6C . . 109.5 ?
    H6A C6 H6C . . 109.5 ?
    H6B C6 H6C . . 109.5 ?
    O3 C7 C8 . . 107.94(15) ?
    O3 C7 C9 . . 108.78(15) ?
    C8 C7 C9 . . 113.02(17) ?
    O3 C7 H7 . . 109 ?
    C8 C7 H7 . . 109 ?
    C9 C7 H7 . . 109 ?
    C7 C8 H8A . . 109.5 ?
    C7 C8 H8B . . 109.5 ?
    H8A C8 H8B . . 109.5 ?
    C7 C8 H8C . . 109.5 ?
    H8A C8 H8C . . 109.5 ?
    H8B C8 H8C . . 109.5 ?
    C7 C9 H9A . . 109.5 ?
    C7 C9 H9B . . 109.5 ?
    H9A C9 H9B . . 109.5 ?
    C7 C9 H9C . . 109.5 ?
    H9A C9 H9C . . 109.5 ?
    H9B C9 H9C . . 109.5 ?
    C11 C10 C16 . . 113.34(14) ?
    C11 C10 H10A . . 108.9 ?
    C16 C10 H10A . . 108.9 ?
    C11 C10 H10B . . 108.9 ?
    C16 C10 H10B . . 108.9 ?
    H10A C10 H10B . . 107.7 ?
    C12 C11 C10 . . 110.38(14) ?
    C12 C11 H11A . . 109.6 ?
    C10 C11 H11A . . 109.6 ?
    C12 C11 H11B . . 109.6 ?
    C10 C11 H11B . . 109.6 ?
    H11A C11 H11B . . 108.1 ?
    C11 C12 C13 . . 113.24(15) ?
    C11 C12 H12A . . 108.9 ?
    C13 C12 H12A . . 108.9 ?
    C11 C12 H12B . . 108.9 ?
    C13 C12 H12B . . 108.9 ?
    H12A C12 H12B . . 107.7 ?
    C15 C13 N1 . . 105.89(13) ?
    C15 C13 C12 . . 110.41(14) ?
    N1 C13 C12 . . 107.30(12) ?
    C15 C13 C14 . . 108.82(13) ?
    N1 C13 C14 . . 111.15(14) ?
    C12 C13 C14 . . 113.03(14) ?
    C13 C14 H14A . . 109.5 ?
    C13 C14 H14B . . 109.5 ?
    H14A C14 H14B . . 109.5 ?
    C13 C14 H14C . . 109.5 ?
    H14A C14 H14C . . 109.5 ?
    H14B C14 H14C . . 109.5 ?
    C13 C15 H15A . . 109.5 ?
    C13 C15 H15B . . 109.5 ?
    H15A C15 H15B . . 109.5 ?
    C13 C15 H15C . . 109.5 ?
    H15A C15 H15C . . 109.5 ?
    H15B C15 H15C . . 109.5 ?
    N1 C16 C10 . . 107.55(13) ?
    N1 C16 C18 . . 106.11(13) ?
    C10 C16 C18 . . 110.72(14) ?
    N1 C16 C17 . . 110.86(13) ?
    C10 C16 C17 . . 113.25(14) ?
    C18 C16 C17 . . 108.14(15) ?
    C16 C17 H17A . . 109.5 ?
    C16 C17 H17B . . 109.5 ?
    H17A C17 H17B . . 109.5 ?
    C16 C17 H17C . . 109.5 ?
    H17A C17 H17C . . 109.5 ?
    H17B C17 H17C . . 109.5 ?
    C16 C18 H18A . . 109.5 ?
    C16 C18 H18B . . 109.5 ?
    H18A C18 H18B . . 109.5 ?
    C16 C18 H18C . . 109.5 ?
    H18A C18 H18C . . 109.5 ?
    H18B C18 H18C . . 109.5 ?
    C1 O1 Si1 . . 124.60(10) ?
    C4 O2 Si1 . . 123.87(10) ?
    C7 O3 Si1 . . 126.27(11) ?
    O1 Si1 O2 . . 104.18(6) ?
    O1 Si1 O3 . . 103.66(6) ?
    O2 Si1 O3 . . 110.48(6) ?
    O1 Si1 S1 . . 116.03(5) ?
    O2 Si1 S1 . . 109.64(5) ?
    O3 Si1 S1 . . 112.43(5) ?
    C16 N1 C13 . . 119.89(13) ?
    C16 N1 H1A . . 105.6(13) ?
    C13 N1 H1A . . 108.5(14) ?
    C16 N1 H1B . . 108.0(13) ?
    C13 N1 H1B . . 106.7(13) ?
    H1A N1 H1B . . 107.6(18) ?
loop_
    _geom_torsion_atom_site_label_1
    _geom_torsion_atom_site_label_2
    _geom_torsion_atom_site_label_3
    _geom_torsion_atom_site_label_4
    _geom_torsion_site_symmetry_1
    _geom_torsion_site_symmetry_2
    _geom_torsion_site_symmetry_3
    _geom_torsion_site_symmetry_4
    _geom_torsion
    _geom_torsion_publ_flag
    C16 C10 C11 C12 . . . . 57.4(2) ?
    C10 C11 C12 C13 . . . . -57.91(19) ?
    C11 C12 C13 C15 . . . . 167.08(14) ?
    C11 C12 C13 N1 . . . . 52.13(18) ?
    C11 C12 C13 C14 . . . . -70.76(19) ?
    C11 C10 C16 N1 . . . . -51.19(19) ?
    C11 C10 C16 C18 . . . . -166.70(14) ?
    C11 C10 C16 C17 . . . . 71.65(19) ?
    C2 C1 O1 Si1 . . . . 123.01(13) ?
    C3 C1 O1 Si1 . . . . -114.55(14) ?
    C6 C4 O2 Si1 . . . . -72.47(18) ?
    C5 C4 O2 Si1 . . . . 164.15(14) ?
    C8 C7 O3 Si1 . . . . 126.51(15) ?
    C9 C7 O3 Si1 . . . . -110.51(16) ?
    C1 O1 Si1 O2 . . . . 152.92(12) ?
    C1 O1 Si1 O3 . . . . 37.28(14) ?
    C1 O1 Si1 S1 . . . . -86.47(13) ?
    C4 O2 Si1 O1 . . . . -35.98(13) ?
    C4 O2 Si1 O3 . . . . 74.77(13) ?
    C4 O2 Si1 S1 . . . . -160.78(11) ?
    C7 O3 Si1 O1 . . . . -158.72(12) ?
    C7 O3 Si1 O2 . . . . 90.20(13) ?
    C7 O3 Si1 S1 . . . . -32.64(14) ?
    C10 C16 N1 C13 . . . . 50.41(18) ?
    C18 C16 N1 C13 . . . . 168.93(13) ?
    C17 C16 N1 C13 . . . . -73.89(18) ?
    C15 C13 N1 C16 . . . . -168.72(13) ?
    C12 C13 N1 C16 . . . . -50.79(18) ?
    C14 C13 N1 C16 . . . . 73.25(17) ?
loop_
    _geom_hbond_atom_site_label_D
    _geom_hbond_atom_site_label_H
    _geom_hbond_atom_site_label_A
    _geom_hbond_site_symmetry_A
    _geom_hbond_distance_DH
    _geom_hbond_distance_HA
    _geom_hbond_distance_DA
    _geom_hbond_angle_DHA
    N1 H1A S1 . 0.966(17) 2.352(17) 3.3166(14) 177(2)
    N1 H1B S1 2_666 0.927(17) 2.338(17) 3.2354(14) 163.0(17)
data_global
_journal_date_recd_electronic     2009-09-03
_journal_date_accepted     2009-10-19
_journal_name_full     'Acta Crystallographica, Section E'
_journal_year     2009
_journal_volume     65
_journal_issue     11
_journal_page_first     o2825
_journal_page_last     o2825
_journal_paper_category     QO
_journal_coeditor_code     YA2106
_publ_contact_author_name     'Baranowska, K.'
_publ_contact_author_address
;
Department of Inorganic Chemistry,
Faculty of Chemistry,
Gda\'nsk University of Technology
11/12 G. Narutowicz St., 80233 - PL Gda\'nsk, Poland
;
_publ_contact_author_email     kasiab29@wp.pl
_publ_contact_author_fax     '48(58)3472694'
_publ_contact_author_phone     '48(58)3472088'
_publ_section_title
;
2,2,6,6-Tetramethylpiperidinium triisopropoxysilanethiolate
;
loop_
    _publ_author_name
    _publ_author_footnote
    _publ_author_address
    'Baranowska, Katarzyna' .
;
Department of Inorganic Chemistry,
Faculty of Chemistry,
Gda\'nsk University of Technology
11/12 G. Narutowicz St., 80233 - PL Gda\'nsk, Poland
;
    'Roman, Pawe\/l' .
;
Department of Inorganic Chemistry,
Faculty of Chemistry,
Gda\'nsk University of Technology
11/12 G. Narutowicz St., 80233 - PL Gda\'nsk, Poland
;
    'Socha, Justyna' .
;
Department of Inorganic Chemistry,
Faculty of Chemistry,
Gda\'nsk University of Technology
11/12 G. Narutowicz St., 80233 - PL Gda\'nsk, Poland
;
