# Supplementary material for: 2,2,6,6-Tetra­methyl­piperidinium triisopropoxysilanethiol­ate
Source: Acta Crystallogr Sect E Struct Rep Online. 2009 Oct 23;65(Pt 11):o2825. doi: 10.1107/S1600536809042962 (PMC2971351; doi:10.1107/S1600536809042962)
Supplement: Supplementary file 2 [file e-65-o2825-Isup2.hkl]

#
# h,k,l, Fc-squared, Fo-squared, sigma(Fo-squared) and status flag
#
data_I
_shelx_title ' kb8 in P-1'
_shelx_refln_list_code          4
_shelx_F_calc_maximum      118.29
_exptl_crystal_F_000       420.00
_reflns_d_resolution_high  0.8255
 
loop_
 _symmetry_equiv_pos_as_xyz
 'x, y, z'
 '-x, -y, -z'
 
_cell_length_a     9.2433
_cell_length_b    11.5545
_cell_length_c    11.7593
_cell_angle_alpha  85.955
_cell_angle_beta   77.190
_cell_angle_gamma  67.620
 
_shelx_F_squared_multiplier     1.000
 
loop_
 _refln_index_h
 _refln_index_k
 _refln_index_l
 _refln_F_squared_calc
 _refln_F_squared_meas
 _refln_F_squared_sigma
 _refln_observed_status
   1   0   0      527.41      362.79      3.11 o
   2   0   0     2483.24     2768.73      8.56 o
   3   0   0     2599.55     3002.65     60.03 o
   4   0   0      150.33      135.93      4.30 o
   5   0   0      222.39      191.51      5.65 o
   6   0   0      218.98      233.81      6.93 o
   7   0   0      220.04      218.62      7.56 o
   8   0   0      452.67      440.55     10.74 o
   9   0   0      380.34      400.84     11.01 o
  10   0   0       31.52       42.87      5.32 o
  -9   1   0       23.91       22.78      5.50 o
  -8   1   0     1476.89     1631.52     20.72 o
  -7   1   0      193.45      173.07      6.89 o
  -6   1   0       50.81       46.13      4.61 o
  -5   1   0     1382.17     1471.56     15.13 o
  -4   1   0      136.31      121.24      4.58 o
  -3   1   0      968.25     1045.01     10.09 o
  -2   1   0      178.72      207.30      4.15 o
  -1   1   0     2949.02     3270.64      9.20 o
   1   1   0     5076.68       32.81      1.03 o
   2   1   0       90.69      106.53      2.67 o
   3   1   0      210.72      218.82      4.22 o
   4   1   0     1676.13     1666.60     12.64 o
   5   1   0      629.36      645.97      9.15 o
   6   1   0      176.46      192.79      6.00 o
   7   1   0      486.09      523.97     10.37 o
   8   1   0      413.81      450.09     10.54 o
   9   1   0      206.85      222.44      8.33 o
  10   1   0      172.47      183.30      8.73 o
  -9   2   0        8.88        8.50      4.84 o
  -8   2   0       59.59       65.30      5.65 o
  -7   2   0      377.27      404.43     10.55 o
  -6   2   0        2.56        1.10      3.68 o
  -5   2   0      292.35      266.21      7.22 o
  -4   2   0      894.81      866.82     11.27 o
  -3   2   0     1168.20     1215.14     11.70 o
  -2   2   0      346.68      374.62      5.92 o
  -1   2   0      287.34      312.40      6.29 o
   0   2   0     5824.05     6584.82     11.52 o
   1   2   0        0.44        2.59      0.41 o
   2   2   0      642.66      699.89      5.43 o
   3   2   0      382.59      447.40      5.54 o
   4   2   0     2851.81     3223.56     16.88 o
   5   2   0     1371.97     1285.47     12.28 o
   6   2   0       64.28       73.77      4.25 o
   7   2   0        8.78       12.37      3.39 o
   8   2   0      378.21      373.50      9.36 o
   9   2   0       90.78       78.43      5.69 o
  10   2   0       90.86       84.48      6.49 o
  -9   3   0       68.56       63.82      6.84 o
  -8   3   0        0.79        9.22      5.15 o
  -7   3   0       83.84       92.79     12.07 o
  -6   3   0      584.74      567.83     11.72 o
  -5   3   0      243.62      253.82      7.83 o
  -4   3   0      840.60      900.00     12.17 o
  -3   3   0      510.75      520.77      8.49 o
  -2   3   0      179.21      202.32      5.12 o
  -1   3   0        6.35        7.80      0.84 o
   0   3   0     2662.07     2991.00     29.46 o
   1   3   0     2284.23     2518.24     21.70 o
   2   3   0       95.22       91.21      1.19 o
   3   3   0      160.86      179.71     13.16 o
   4   3   0     1273.66     1428.32     13.05 o
   5   3   0      134.54      128.05      4.28 o
   6   3   0      567.51      546.91      8.91 o
   7   3   0       30.39       39.38      3.92 o
   8   3   0        0.41       -2.08      3.44 o
   9   3   0      208.17      209.74      7.61 o
  10   3   0       36.58       36.33      3.70 o
  -8   4   0      259.96      272.97     16.56 o
  -7   4   0       11.12       13.40      4.48 o
  -6   4   0       14.49       13.00      4.01 o
  -5   4   0      423.05      425.42     10.13 o
  -4   4   0      979.62      982.31     13.62 o
  -3   4   0     1843.39     1941.28     22.59 o
  -2   4   0       96.97      126.83      2.92 o
  -1   4   0        4.33        4.82      0.86 o
   0   4   0     2212.07     2404.56      8.37 o
   1   4   0     1171.78     1182.68      5.20 o
   2   4   0       74.36       84.17      1.65 o
   3   4   0      670.64      749.47      7.58 o
   4   4   0      600.91      612.98      4.96 o
   5   4   0        2.98        1.93      1.38 o
   6   4   0      147.24      125.68     11.58 o
   7   4   0      145.99      144.77      3.84 o
   8   4   0        0.04       -0.36      2.09 o
   9   4   0      168.55      168.92      4.79 o
  10   4   0      584.50      631.92      9.27 o
  -7   5   0      145.77      145.08      7.98 o
  -6   5   0      215.95      204.41      8.64 o
  -5   5   0      102.99      114.20      6.24 o
  -4   5   0      129.11      132.83      6.50 o
  -3   5   0        2.73        2.73      3.36 o
  -2   5   0      109.33      103.78      3.95 o
  -1   5   0       23.41       30.60      2.80 o
   0   5   0       67.20       66.87      1.81 o
   1   5   0      816.95      810.70      6.73 o
   2   5   0      121.91      109.77      2.41 o
   3   5   0      929.26     1099.60      5.89 o
   4   5   0      606.09      623.33      7.89 o
   5   5   0      264.73      245.13      3.64 o
   6   5   0       22.82       23.29      1.96 o
   7   5   0      392.99      407.02      5.78 o
   8   5   0        0.46        0.67      1.96 o
   9   5   0        1.42        1.83      2.31 o
  10   5   0      107.23       99.33      4.71 o
  -7   6   0      337.78      350.20     12.06 o
  -6   6   0       30.54       37.76      4.85 o
  -5   6   0       62.65       48.99      4.92 o
  -4   6   0       91.30       94.02      5.95 o
  -3   6   0     1858.67     1931.16     19.96 o
  -2   6   0      423.88      448.02      9.42 o
  -1   6   0       73.35       68.11      4.39 o
   0   6   0        0.50        1.19      1.10 o
   1   6   0      233.64      254.13      2.56 o
   2   6   0      229.40      206.63      3.47 o
   3   6   0       21.87       22.30      1.41 o
   4   6   0        9.91       13.73      1.84 o
   5   6   0       19.50       14.35      2.06 o
   6   6   0      148.11      135.74      3.16 o
   7   6   0      181.08      165.76      9.94 o
   8   6   0       38.13       35.22      2.30 o
   9   6   0        5.77        9.84      2.89 o
  10   6   0        0.64       -0.60      2.90 o
  -6   7   0      347.12      371.82     12.29 o
  -5   7   0        2.26        5.05      4.91 o
  -4   7   0        5.14        5.49      3.91 o
  -3   7   0      107.39      106.51      6.22 o
  -2   7   0       55.58       55.56      4.81 o
  -1   7   0       22.25       30.88      4.13 o
   0   7   0      356.20      332.20      8.99 o
   1   7   0       81.75       80.26      2.66 o
   2   7   0      184.83      175.20      4.47 o
   3   7   0      786.50      770.30      5.69 o
   4   7   0      400.77      451.54      5.79 o
   5   7   0       91.16      104.49      3.47 o
   6   7   0      220.84      221.35      4.82 o
   7   7   0      341.72      362.37      5.16 o
   8   7   0       60.33       47.41      5.47 o
   9   7   0        0.27        2.01      2.61 o
  10   7   0       24.47       28.07      3.34 o
  -5   8   0       93.07       97.37      7.06 o
  -4   8   0        7.57        2.95      3.92 o
  -3   8   0       42.88       52.92      5.45 o
  -2   8   0      138.22      127.84      6.55 o
  -1   8   0       33.58       24.68      4.19 o
   0   8   0      204.09      192.75      3.60 o
   1   8   0      706.34      723.25      8.95 o
   2   8   0      349.78      353.64      4.22 o
   3   8   0      556.25      563.45      5.28 o
   4   8   0      100.18       97.02      2.63 o
   5   8   0      114.86      115.57      3.71 o
   6   8   0      303.92      284.14     10.25 o
   7   8   0      890.43      906.88     44.37 o
   8   8   0        0.94        2.37      2.54 o
   9   8   0       52.47       54.33      4.24 o
  10   8   0      109.06      102.72      7.13 o
  -5   9   0       46.07       38.26      6.19 o
  -4   9   0       29.09       28.26      5.51 o
  -3   9   0        0.86        1.55      3.79 o
  -2   9   0      268.77      270.11      9.28 o
  -1   9   0      792.20      851.92     14.47 o
   0   9   0       57.26       54.58      3.45 o
   1   9   0       89.38       82.90      9.23 o
   2   9   0     1451.84     1484.96      9.27 o
   3   9   0       48.82       54.14      2.31 o
   4   9   0      700.05      671.78     11.50 o
   5   9   0        0.21        0.62      2.25 o
   6   9   0        0.02       -0.69      2.18 o
   7   9   0      254.64      244.29      5.62 o
   8   9   0      602.85      570.48     18.27 o
   9   9   0      111.71      119.46     10.50 o
  10   9   0       36.21       32.17      5.82 o
  -4  10   0      154.51      186.25      8.88 o
  -3  10   0        2.90        3.35      3.87 o
  -2  10   0        0.00        0.35      4.75 o
  -1  10   0      259.17      272.57      9.37 o
   0  10   0      336.51      352.04     10.07 o
   1  10   0      547.02      563.69     10.77 o
   2  10   0       48.68       43.56      2.26 o
   3  10   0     1235.84     1309.28     13.17 o
   4  10   0       70.59       60.78      3.04 o
   5  10   0       36.27       32.67      2.85 o
   6  10   0      121.67      116.16      4.13 o
   7  10   0      100.76       88.46      7.18 o
   8  10   0       81.58       65.18      3.93 o
   9  10   0        1.75       -0.87      4.36 o
  -3  11   0       14.67       11.95      4.39 o
  -2  11   0      168.00      189.55      8.72 o
  -1  11   0        0.04        3.35      4.94 o
   0  11   0       50.05       60.30      5.76 o
   1  11   0       10.11        5.51      2.29 o
   2  11   0       28.39       25.24      2.01 o
   3  11   0      655.39      687.22      8.52 o
   4  11   0      458.22      453.58      8.27 o
   5  11   0        6.23        4.59      1.77 o
   6  11   0       18.67       18.53      2.83 o
   7  11   0      213.35      222.53      5.87 o
   8  11   0        1.35        0.12      3.99 o
   9  11   0      211.01      188.14      9.49 o
  -1  12   0       31.96       30.47      5.63 o
   0  12   0       42.78       49.13      5.54 o
   1  12   0      159.81      157.60      9.51 o
   2  12   0       28.32       31.58      6.07 o
   3  12   0      314.24      313.21      7.78 o
   4  12   0      134.46      111.69      4.28 o
   5  12   0       15.25       10.52      2.00 o
   6  12   0       79.03       86.82      8.59 o
   7  12   0       42.29       30.89      5.11 o
   8  12   0      215.12      192.11      8.90 o
   1  13   0       20.34       20.55      2.77 o
   2  13   0       10.63        9.40      3.32 o
   3  13   0       27.16       26.11      3.04 o
   4  13   0       40.41       35.20      2.87 o
   5  13   0        2.35        2.05      2.57 o
   6  13   0       21.78        7.62      3.74 o
   7  13   0      119.84      116.59      7.46 o
  -7 -13   1       46.84       32.38      5.37 o
  -6 -13   1      120.58      100.40     13.95 o
  -5 -13   1       18.02       14.58      2.93 o
  -4 -13   1       79.09       82.48      6.40 o
  -3 -13   1       23.04       25.00      5.15 o
  -2 -13   1       31.40       33.83      5.16 o
  -1 -13   1        8.93       13.38      5.04 o
  -8 -12   1       30.15       29.97      5.86 o
  -7 -12   1       34.51       30.24      3.60 o
  -6 -12   1       54.79       55.37      6.16 o
  -5 -12   1       71.40       65.22     10.89 o
  -4 -12   1       78.21       60.93      6.06 o
  -3 -12   1      184.62      185.60      7.17 o
  -2 -12   1      297.89      305.17     11.58 o
  -1 -12   1        9.88        9.10      2.57 o
   0 -12   1       41.41       37.03      4.97 o
   1 -12   1       57.05       68.50      7.20 o
  -9 -11   1       15.31       19.63      5.13 o
  -8 -11   1      225.72      239.35      6.31 o
  -7 -11   1       13.46       15.43      2.97 o
  -6 -11   1       13.07       12.93      2.68 o
  -5 -11   1        7.33        6.27      2.62 o
  -4 -11   1       12.35        7.78      1.69 o
  -3 -11   1      151.31      141.69      3.40 o
  -2 -11   1      457.96      492.22     14.28 o
  -1 -11   1       44.07       43.81      3.15 o
   0 -11   1      232.17      240.45      9.28 o
   1 -11   1      173.10      194.73      9.09 o
   2 -11   1       10.50       12.97      4.44 o
   3 -11   1       21.97       29.67      5.83 o
  -9 -10   1        2.09       -0.45      2.96 o
  -8 -10   1      165.15      143.54     14.71 o
  -7 -10   1      307.60      339.97     10.14 o
  -6 -10   1       17.18       15.11      2.61 o
  -5 -10   1       37.48       29.53      4.07 o
  -4 -10   1      213.93      181.34      4.30 o
  -3 -10   1       76.43       73.20      2.71 o
  -2 -10   1      179.90      154.44      9.60 o
  -1 -10   1      112.78      104.65      2.78 o
   0 -10   1        1.30        2.42      3.53 o
   1 -10   1      434.58      498.49     12.32 o
   2 -10   1      241.14      285.21     10.22 o
   3 -10   1        2.87        5.95      4.21 o
   4 -10   1        2.34        2.34      5.43 o
 -10  -9   1      135.83      130.06      8.52 o
  -9  -9   1       23.81       22.80      4.45 o
  -8  -9   1       87.25       96.93      4.55 o
  -7  -9   1      481.95      462.37      7.80 o
  -6  -9   1      576.26      556.26      7.99 o
  -5  -9   1        9.37       12.66      2.54 o
  -4  -9   1        7.01        4.07      1.58 o
  -3  -9   1     1502.80     1560.52      9.09 o
  -2  -9   1      117.08      103.57      2.72 o
  -1  -9   1     1242.79     1351.02      8.21 o
   0  -9   1      315.87      315.52      8.93 o
   1  -9   1        8.67        8.68      4.33 o
   2  -9   1      925.79      981.55     16.31 o
   3  -9   1      264.16      300.69     10.03 o
   4  -9   1        4.74        7.79      5.01 o
   5  -9   1       13.08       10.53      4.16 o
 -10  -8   1        1.33        3.54      3.16 o
  -9  -8   1      401.21      394.89     12.30 o
  -8  -8   1      251.38      267.18      6.36 o
  -7  -8   1        7.12       12.11      2.65 o
  -6  -8   1      651.12      644.38      8.36 o
  -5  -8   1      282.63      285.79      5.49 o
  -4  -8   1      181.45      184.42      8.01 o
  -3  -8   1      563.40      547.97      5.16 o
  -2  -8   1     1864.63     1936.07      9.35 o
  -1  -8   1      357.96      347.68      9.37 o
   0  -8   1      168.21      153.06      4.29 o
   1  -8   1      113.72      102.97      5.87 o
   2  -8   1      162.94      165.48      7.23 o
   3  -8   1      222.57      223.97      8.62 o
   4  -8   1      146.47      138.80      7.57 o
   5  -8   1       25.77       31.87      5.89 o
   6  -8   1      141.97      151.65      8.60 o
 -10  -7   1      216.54      222.08      6.52 o
  -9  -7   1        2.93        3.47      3.31 o
  -8  -7   1       75.34       69.93      5.16 o
  -7  -7   1      148.19      141.12      6.00 o
  -6  -7   1        1.35        0.01      2.96 o
  -5  -7   1      315.87      328.13      7.71 o
  -4  -7   1      161.82      159.26      9.61 o
  -3  -7   1       42.71       39.99      1.76 o
  -2  -7   1     1646.08     1610.94     12.28 o
  -1  -7   1      415.57      417.63      5.03 o
   0  -7   1       50.64       49.64      2.00 o
   1  -7   1      555.57      528.25     10.05 o
   2  -7   1      728.96      739.61     12.79 o
   3  -7   1      121.08      101.20      6.00 o
   4  -7   1      108.17      111.36      6.36 o
   5  -7   1        0.93        1.29      4.38 o
   6  -7   1       48.24       47.48      5.74 o
 -10  -6   1      312.92      337.26     10.19 o
  -9  -6   1        2.38        5.07      3.53 o
  -8  -6   1        0.02        2.10      2.85 o
  -7  -6   1     1143.88     1108.64     30.11 o
  -6  -6   1        3.03        2.93      1.54 o
  -5  -6   1      107.52      123.93      4.84 o
  -4  -6   1       19.65       33.14      3.15 o
  -3  -6   1        2.07        1.44      0.68 o
  -2  -6   1      171.88      161.70      2.53 o
  -1  -6   1      281.36      254.33      3.75 o
   0  -6   1      383.27      447.16      4.43 o
   1  -6   1      874.28      909.76      5.20 o
   2  -6   1      190.23      189.59      6.52 o
   3  -6   1      134.93      129.80      6.45 o
   4  -6   1       54.55       60.43      4.86 o
   5  -6   1       54.03       47.37      4.69 o
   6  -6   1       22.82       17.46      4.81 o
   7  -6   1       14.55       17.42      5.57 o
 -10  -5   1      133.73      159.72      8.21 o
  -9  -5   1       84.17       80.77      5.69 o
  -8  -5   1      338.03      316.50      5.65 o
  -7  -5   1      555.00      568.89      6.74 o
  -6  -5   1     1253.01     1251.86      9.19 o
  -5  -5   1        0.06        0.56      1.32 o
  -4  -5   1        0.54        1.05      0.99 o
  -3  -5   1     2212.62     2584.40     30.73 o
  -2  -5   1      125.64      104.67      2.31 o
  -1  -5   1      568.50      609.67      6.56 o
   0  -5   1        6.10        8.13      1.06 o
   1  -5   1      124.56      128.03      2.13 o
   2  -5   1        2.89        7.28      3.02 o
   3  -5   1        5.76        3.29      3.36 o
   4  -5   1       33.99       30.24      4.45 o
   5  -5   1       10.04        8.43      3.86 o
   6  -5   1      109.53      108.05      6.69 o
   7  -5   1       13.81        8.52      4.97 o
   8  -5   1        0.02        0.47      4.40 o
 -10  -4   1       22.01       23.58      4.55 o
  -9  -4   1      597.35      646.82     12.99 o
  -8  -4   1       38.13       24.75      3.55 o
  -7  -4   1       26.63       23.87      3.83 o
  -6  -4   1     1493.23     1587.50     15.81 o
  -5  -4   1       72.72       95.78      4.36 o
  -4  -4   1     1340.98     1593.53      8.13 o
  -3  -4   1      255.62      287.01      2.70 o
  -2  -4   1     2106.58     2360.77      7.75 o
  -1  -4   1        1.38        0.54      1.04 o
   0  -4   1      325.35      299.56      5.01 o
   1  -4   1        9.62        5.48      0.64 o
   2  -4   1      839.29      886.04     12.97 o
   3  -4   1       63.65       64.35      1.69 o
   4  -4   1       70.15       55.87      4.46 o
   5  -4   1      129.62      105.19      5.93 o
   6  -4   1        2.72        1.10      3.66 o
   7  -4   1      249.99      245.54      9.02 o
   8  -4   1       72.74       71.21      6.90 o
 -10  -3   1      228.44      232.31      9.24 o
  -9  -3   1       10.43       10.23      4.30 o
  -8  -3   1      180.62      164.30      6.71 o
  -7  -3   1       83.15       70.56      4.49 o
  -6  -3   1       21.17       15.48      3.11 o
  -5  -3   1        3.30       -1.11      2.19 o
  -4  -3   1      428.57      440.72      7.05 o
  -3  -3   1      199.38      202.91      3.69 o
  -2  -3   1      254.88      285.75      2.87 o
  -1  -3   1     3500.69     3961.66      9.41 o
   0  -3   1        4.77        9.31      2.00 o
   1  -3   1     1012.60     1117.61      9.76 o
   2  -3   1      156.67      196.88      2.19 o
   3  -3   1     1434.98     1601.89     14.37 o
   4  -3   1      369.06      381.59      8.00 o
   5  -3   1      176.15      171.81      6.50 o
   6  -3   1        9.12        8.77      3.44 o
   7  -3   1       24.74       28.76      4.22 o
   8  -3   1      225.91      234.34      6.53 o
   9  -3   1       78.42       74.79      7.16 o
 -10  -2   1      109.82      103.93      6.85 o
  -9  -2   1      401.42      434.94     11.37 o
  -8  -2   1        4.27        5.41      3.27 o
  -7  -2   1        7.95       17.71      3.70 o
  -6  -2   1      224.47      228.72      6.68 o
  -5  -2   1       32.20       40.68      3.23 o
  -4  -2   1      887.13      923.55      9.84 o
  -3  -2   1     2578.12     2948.28     15.26 o
  -2  -2   1     7862.19     9338.57     23.59 o
  -1  -2   1      529.52      516.75      3.01 o
   0  -2   1      188.09      193.11      2.32 o
   1  -2   1      725.27      822.68      2.56 o
   2  -2   1      356.57      371.35      3.13 o
   3  -2   1       57.29       37.57      2.88 o
   4  -2   1        1.12        1.73      2.47 o
   5  -2   1       98.05       85.41      4.75 o
   6  -2   1       76.31       66.84      4.79 o
   7  -2   1       42.26       24.27      4.06 o
   8  -2   1       93.43      106.07      6.76 o
   9  -2   1      158.12      173.25      8.18 o
 -10  -1   1       42.24       49.47      5.58 o
  -9  -1   1      128.41      151.56      7.73 o
  -8  -1   1       61.49       55.77      5.34 o
  -7  -1   1        0.79        1.72      3.24 o
  -6  -1   1       23.26       18.29      3.26 o
  -5  -1   1      172.87      112.44      4.66 o
  -4  -1   1      728.42      841.53      9.77 o
  -3  -1   1     2957.03     3160.82     16.14 o
  -2  -1   1      249.50      244.02      4.09 o
  -1  -1   1     3647.47     4075.25     90.55 o
   0  -1   1      658.71      450.75      3.62 o
   1  -1   1      418.72      380.38      2.37 o
   2  -1   1        0.99        1.60      1.08 o
   3  -1   1     1195.46     1307.69     10.68 o
   4  -1   1     1442.08     1527.49     13.33 o
   5  -1   1      159.18      151.41      5.39 o
   6  -1   1      478.61      481.95      9.61 o
   7  -1   1       19.20       18.04      3.75 o
   8  -1   1       14.06       13.65      3.84 o
   9  -1   1       44.02       48.18      5.60 o
  -9   0   1        5.48        7.01      4.41 o
  -8   0   1      166.35      171.84      7.75 o
  -7   0   1        9.63        9.41      3.25 o
  -6   0   1       29.40       26.17      3.86 o
  -5   0   1      334.74      319.92      7.26 o
  -4   0   1      708.21      750.84      9.64 o
  -3   0   1      280.77      279.94      5.39 o
  -2   0   1      270.20      265.90      4.63 o
  -1   0   1        3.57        6.13      0.79 o
   1   0   1     6826.83     7379.50     34.08 o
   2   0   1     1802.54     1985.92      9.01 o
   3   0   1      255.47      301.73      4.87 o
   4   0   1     1202.27     1279.14     11.29 o
   5   0   1      689.66      685.78      6.75 o
   6   0   1      469.21      481.01      9.09 o
   7   0   1      874.25      852.35     13.14 o
   8   0   1       98.19      114.52      8.81 o
   9   0   1        1.94        1.95      3.78 o
  10   0   1      100.31      106.85      7.34 o
  -9   1   1      112.09      120.32      7.69 o
  -8   1   1        0.43        0.61      4.36 o
  -7   1   1      885.48      918.37     14.90 o
  -6   1   1       19.39       20.00      4.13 o
  -5   1   1        0.87       -0.48      2.81 o
  -4   1   1      783.77      738.41     24.02 o
  -3   1   1     1107.25     1184.25     11.20 o
  -2   1   1      148.28      147.60      3.91 o
  -1   1   1     5612.08     6315.11     82.65 o
   0   1   1      628.35       70.78     37.28 o
   1   1   1     4221.82     3564.19     13.30 o
   2   1   1     2308.24     2534.08      9.39 o
   3   1   1     1425.69     1569.22      9.53 o
   4   1   1      389.36      435.66      6.31 o
   5   1   1     1063.31      998.46     10.75 o
   6   1   1      546.59      562.52      9.20 o
   7   1   1        1.29        1.16      3.28 o
   8   1   1      504.96      483.92     10.46 o
   9   1   1       96.22       97.75      4.08 o
  10   1   1        0.31        2.79      3.56 o
  -9   2   1      210.04      247.75     10.27 o
  -8   2   1       81.38       78.37      6.64 o
  -7   2   1      444.50      466.45     11.26 o
  -6   2   1      515.39      540.34     11.28 o
  -5   2   1        3.02        4.60      3.24 o
  -4   2   1        5.76       10.64      3.05 o
  -3   2   1     1817.10     1936.44     15.33 o
  -2   2   1     2406.42     2753.66     15.74 o
  -1   2   1      608.03      645.89      6.70 o
   0   2   1     6074.29     7103.29     25.40 o
   1   2   1      763.61      832.03      5.06 o
   2   2   1      323.77      337.30      1.75 o
   3   2   1      429.04      439.71      2.61 o
   4   2   1        1.80        4.72      1.71 o
   5   2   1       24.96       26.06      2.61 o
   6   2   1     2585.28     2775.29     19.04 o
   7   2   1      809.52      810.87     11.74 o
   8   2   1      246.08      253.76      5.99 o
   9   2   1      632.35      661.12      8.96 o
  10   2   1       21.32       17.76      3.15 o
  -8   3   1      322.81      343.05     11.15 o
  -7   3   1       46.11       51.76      5.53 o
  -6   3   1      205.87      194.40      5.49 o
  -5   3   1      315.10      289.36      8.39 o
  -4   3   1        3.71        1.50      2.87 o
  -3   3   1      310.11      304.61      6.84 o
  -2   3   1       76.11       54.39      3.25 o
  -1   3   1      469.98      555.87     13.45 o
   0   3   1     2736.54     3199.17      8.51 o
   1   3   1    13838.10    15492.83    110.52 o
   2   3   1      133.11      155.86      1.48 o
   3   3   1      202.67      208.78      2.23 o
   4   3   1       53.88       71.81      1.73 o
   5   3   1       66.74       49.92      2.05 o
   6   3   1      195.51      190.74      3.85 o
   7   3   1      637.92      618.32      9.94 o
   8   3   1        9.97        7.48      2.35 o
   9   3   1       12.28       10.28      2.07 o
  10   3   1      187.36      214.20      4.88 o
  -8   4   1      227.74      235.67      9.93 o
  -7   4   1      641.17      663.38     10.12 o
  -6   4   1        1.59        3.67      3.49 o
  -5   4   1      943.99      925.74     14.53 o
  -4   4   1      760.33      741.04     12.27 o
  -3   4   1      433.02      454.16      8.84 o
  -2   4   1      131.83      128.07      4.62 o
  -1   4   1       19.43       14.30      0.99 o
   0   4   1       75.08       70.94      2.00 o
   1   4   1     2526.70     2837.66     10.35 o
   2   4   1      334.32      324.22      2.86 o
   3   4   1      142.07      149.20      2.63 o
   4   4   1      715.87      730.47      7.77 o
   5   4   1       61.31       45.45      1.69 o
   6   4   1      730.40      753.09      5.87 o
   7   4   1        7.26        4.32      1.77 o
   8   4   1        3.63        4.81      1.84 o
   9   4   1        1.68        0.57      1.94 o
  10   4   1        9.20       13.92      3.17 o
  11   4   1      385.73      408.79      8.32 o
  -7   5   1      377.19      407.54      8.66 o
  -6   5   1      186.60      188.05      8.23 o
  -5   5   1       66.90       57.98      5.34 o
  -4   5   1      490.92      506.29     10.94 o
  -3   5   1      502.84      525.50     10.08 o
  -2   5   1      552.70      615.81      9.92 o
  -1   5   1      100.52      109.52      4.39 o
   0   5   1     1951.61     2262.21     17.10 o
   1   5   1      187.80      189.22      4.38 o
   2   5   1       18.61       12.01      1.15 o
   3   5   1       58.59       72.76      1.77 o
   4   5   1     3642.79     4242.19     21.70 o
   5   5   1      420.51      457.49      4.23 o
   6   5   1       55.24       47.51      2.07 o
   7   5   1      216.84      210.41      3.75 o
   8   5   1        0.23        0.36      1.76 o
   9   5   1        0.59        0.08      1.93 o
  10   5   1        2.77       -0.43      2.08 o
  11   5   1       13.25       19.52      5.07 o
  -7   6   1        8.17        6.41      4.77 o
  -6   6   1      280.52      323.57     10.91 o
  -5   6   1      128.32      121.52      7.12 o
  -4   6   1      251.00      252.68      8.70 o
  -3   6   1      698.01      701.38     12.26 o
  -2   6   1      688.98      730.35     11.57 o
  -1   6   1      199.21      202.63      6.21 o
   0   6   1        4.52        2.98      1.27 o
   1   6   1     2154.18     2286.60     10.55 o
   2   6   1      129.63      146.96      2.96 o
   3   6   1       81.39       66.24      3.08 o
   4   6   1      676.69      670.04      6.91 o
   5   6   1     1087.31     1210.35      8.93 o
   6   6   1       26.80       23.14      1.71 o
   7   6   1      316.98      301.24      4.27 o
   8   6   1        6.90        9.41      1.83 o
   9   6   1      317.29      336.98      7.15 o
  10   6   1      148.01      142.49      8.04 o
  11   6   1       16.41       19.06      4.90 o
  -6   7   1       14.42        8.86      4.00 o
  -5   7   1       35.61       35.37      5.79 o
  -4   7   1       34.48       30.56      5.00 o
  -3   7   1      286.97      263.85      8.50 o
  -2   7   1      860.39      888.73     13.76 o
  -1   7   1      320.66      313.95      8.05 o
   0   7   1       73.25       68.21      8.36 o
   1   7   1      468.15      478.28      3.63 o
   2   7   1      361.04      340.20      4.68 o
   3   7   1        1.57        1.64      1.28 o
   4   7   1        7.18       10.88      1.45 o
   5   7   1       37.32       34.10      2.50 o
   6   7   1       26.11       31.10      2.50 o
   7   7   1      174.63      170.48      4.69 o
   8   7   1       90.01       98.99      3.00 o
   9   7   1       13.06       11.83      2.66 o
  10   7   1       39.29       39.58      5.98 o
  -5   8   1        4.93        8.11      3.91 o
  -4   8   1       67.11       68.03      6.09 o
  -3   8   1      106.98      100.91      6.11 o
  -2   8   1      289.51      274.40      8.66 o
  -1   8   1       51.57       44.36      4.67 o
   0   8   1      371.20      383.70      5.10 o
   1   8   1        1.13        0.80      1.65 o
   2   8   1      150.39      138.37      3.49 o
   3   8   1      832.58      881.83     10.70 o
   4   8   1      343.52      342.85      4.38 o
   5   8   1       15.57       11.47      2.18 o
   6   8   1      853.46      866.02      8.74 o
   7   8   1       29.48       27.09      2.80 o
   8   8   1      988.33     1020.34     18.38 o
   9   8   1        0.10        0.02      5.08 o
  10   8   1       12.01       14.23      4.79 o
  -4   9   1       86.49       96.62      7.26 o
  -3   9   1       35.21       37.38      5.30 o
  -2   9   1      627.27      636.70     13.07 o
  -1   9   1      136.85      122.27      6.35 o
   0   9   1     1046.45     1060.31     13.68 o
   1   9   1      117.46      105.60      5.44 o
   2   9   1        0.12       -0.20      1.48 o
   3   9   1       38.33       35.73      2.09 o
   4   9   1      194.29      184.50      6.10 o
   5   9   1       69.57       59.25      3.09 o
   6   9   1       75.59       62.99      3.20 o
   7   9   1      351.96      375.14     12.78 o
   8   9   1        0.03        0.31      2.40 o
   9   9   1      160.87      165.64      8.41 o
  10   9   1        4.23        7.75      4.65 o
  -3  10   1        6.04        9.54      4.31 o
  -2  10   1        0.18        0.24      4.35 o
  -1  10   1       61.29       68.56      5.91 o
   0  10   1        0.47       -0.45      4.12 o
   1  10   1      156.17      140.64      6.07 o
   2  10   1      129.97      120.90      3.08 o
   3  10   1       98.46      106.63      7.42 o
   4  10   1      342.43      334.34      4.78 o
   5  10   1        5.83        4.62      1.80 o
   6  10   1       33.33       37.48      2.90 o
   7  10   1      109.46      124.97      7.53 o
   8  10   1      413.22      438.27     12.50 o
   9  10   1        0.09       -2.86      4.72 o
  10  10   1        6.18        4.50      4.90 o
  -2  11   1        3.29        5.79      4.26 o
  -1  11   1       75.03       78.89      6.40 o
   0  11   1       35.70       36.46      5.16 o
   1  11   1       27.78       27.33      3.03 o
   2  11   1      227.30      209.63      4.02 o
   3  11   1       13.09       10.22      2.31 o
   4  11   1      147.48      141.26      5.35 o
   5  11   1      322.54      300.51      6.10 o
   6  11   1       47.86       43.60      4.09 o
   7  11   1       31.86       30.57      4.83 o
   8  11   1      463.87      464.81     12.76 o
   9  11   1        0.06        0.52      4.57 o
  -1  12   1       45.05       53.10      6.25 o
   0  12   1      203.16      233.71      9.17 o
   1  12   1        0.41       -1.44      4.35 o
   2  12   1       10.50        8.05      2.49 o
   3  12   1      211.82      217.03      5.18 o
   4  12   1       11.20       10.77      1.84 o
   5  12   1      153.23      146.41      4.65 o
   6  12   1        4.69        5.20      3.64 o
   7  12   1       38.81       34.36      4.71 o
   8  12   1        0.43       -4.19      4.19 o
   1  13   1       38.03       43.99      3.67 o
   2  13   1       66.54       65.70      3.92 o
   3  13   1       59.94       60.83     10.52 o
   4  13   1      250.63      236.58      5.65 o
   5  13   1        3.31        3.94      2.29 o
   6  13   1        0.26       -3.87      4.03 o
   7  13   1        8.00        4.07      4.67 o
  -6 -13   2        8.59        8.77      2.84 o
  -5 -13   2       34.67       34.13      3.28 o
  -4 -13   2        0.99       -2.76      4.76 o
  -3 -13   2      116.76      119.59      7.14 o
  -2 -13   2       17.55       21.05      5.25 o
  -1 -13   2       15.38       17.33      4.45 o
  -8 -12   2      261.82      272.16     17.48 o
  -7 -12   2        2.97        3.91      2.81 o
  -6 -12   2        0.51        0.06      2.91 o
  -5 -12   2        3.35        1.09      2.72 o
  -4 -12   2      127.30      119.40     10.25 o
  -3 -12   2        0.02       -3.50      3.50 o
  -2 -12   2      210.02      230.37      8.98 o
  -1 -12   2       23.84       27.57      5.28 o
   0 -12   2        6.19       11.57      5.15 o
   1 -12   2        5.21       13.39      4.99 o
  -8 -11   2       79.16       75.97      4.41 o
  -7 -11   2       51.35       45.62      3.81 o
  -6 -11   2       47.83       51.01      3.70 o
  -5 -11   2       21.20       15.48      2.80 o
  -4 -11   2        6.67        4.97      2.59 o
  -3 -11   2       19.82       17.08      2.24 o
  -2 -11   2       45.49       39.42      2.74 o
  -1 -11   2       84.92       82.61      4.44 o
   0 -11   2       95.95       94.35      6.49 o
   1 -11   2        0.41       -0.95      4.11 o
   2 -11   2      203.70      222.69      9.76 o
   3 -11   2       56.75       49.87      6.49 o
  -9 -10   2        1.83       -0.03      3.25 o
  -8 -10   2        0.10        1.83      2.88 o
  -7 -10   2        8.13        6.50      3.04 o
  -6 -10   2      241.62      237.10      9.96 o
  -5 -10   2      595.35      594.81     26.72 o
  -4 -10   2       12.12        8.98      1.58 o
  -3 -10   2       91.18       85.89      4.61 o
  -2 -10   2      133.20      125.38      2.93 o
  -1 -10   2       90.42       74.34      7.57 o
   0 -10   2        6.24        6.25      3.46 o
   1 -10   2       12.00       15.94      5.01 o
   2 -10   2       27.52       25.30      4.88 o
   3 -10   2      249.29      298.21     10.85 o
   4 -10   2      116.71      133.98      8.64 o
  -9  -9   2        6.80        4.92      3.02 o
  -8  -9   2       16.96       20.33      4.17 o
  -7  -9   2        6.78        3.50      3.36 o
  -6  -9   2       65.25       69.25      4.87 o
  -5  -9   2      934.67      893.53     17.21 o
  -4  -9   2      105.30       92.58      4.28 o
  -3  -9   2        7.02        4.60      1.44 o
  -2  -9   2      946.16      971.55      8.09 o
  -1  -9   2      473.31      459.62      4.87 o
   0  -9   2       48.45       54.19      4.61 o
   1  -9   2        0.57       -0.49      3.96 o
   2  -9   2      158.09      173.66      7.60 o
   3  -9   2       64.17       69.93      6.44 o
   4  -9   2      250.32      275.85     10.43 o
   5  -9   2        4.46        0.32      4.65 o
 -10  -8   2      194.67      205.90      8.83 o
  -9  -8   2      150.02      159.63      7.71 o
  -8  -8   2       11.95        6.46      3.68 o
  -7  -8   2       36.42       41.64      4.00 o
  -6  -8   2      169.74      182.48      6.74 o
  -5  -8   2      165.80      179.00      6.48 o
  -4  -8   2      161.93      142.33      5.92 o
  -3  -8   2      278.60      293.02      4.46 o
  -2  -8   2        5.67        4.18      1.40 o
  -1  -8   2     1850.22     1965.34     11.40 o
   0  -8   2       90.65       89.16      3.21 o
   1  -8   2       11.20       12.59      3.67 o
   2  -8   2      442.86      502.43     11.55 o
   3  -8   2       35.72       31.06      4.74 o
   4  -8   2      101.20      122.99      7.49 o
   5  -8   2        6.04        4.78      4.83 o
   6  -8   2      158.00      167.16      9.25 o
 -10  -7   2      113.11      138.49      7.38 o
  -9  -7   2      399.03      445.08     11.58 o
  -8  -7   2       89.80       95.66      6.04 o
  -7  -7   2       30.60       32.67      3.92 o
  -6  -7   2      229.49      226.50      7.07 o
  -5  -7   2      669.02      750.34     11.77 o
  -4  -7   2      222.78      211.61      6.50 o
  -3  -7   2        9.41       12.31      0.66 o
  -2  -7   2      253.15      283.66      4.93 o
  -1  -7   2      661.53      732.02     11.68 o
   0  -7   2      244.64      244.78      3.63 o
   1  -7   2      202.92      189.71     10.60 o
   2  -7   2      145.43      147.67      6.41 o
   3  -7   2      553.31      568.13     11.90 o
   4  -7   2       63.51       54.52      5.01 o
   5  -7   2      267.18      278.81      9.55 o
   6  -7   2      227.65      270.45     10.37 o
 -10  -6   2        3.02        3.40      4.13 o
  -9  -6   2      445.03      434.49     10.99 o
  -8  -6   2      111.96      111.09      6.00 o
  -7  -6   2       31.44       42.71      4.46 o
  -6  -6   2      193.52      180.82      6.92 o
  -5  -6   2      478.24      463.65      8.93 o
  -4  -6   2      283.77      336.02      7.42 o
  -3  -6   2        0.01        0.48      2.57 o
  -2  -6   2      209.99      174.56      4.86 o
  -1  -6   2        8.54        7.05      2.58 o
   0  -6   2      841.35      803.67      5.92 o
   1  -6   2        2.00        1.55      0.58 o
   2  -6   2        6.76       12.41      3.72 o
   3  -6   2      404.62      413.30      9.82 o
   4  -6   2     1016.31     1061.51     15.83 o
   5  -6   2       69.22       63.45      5.24 o
   6  -6   2       23.45       19.77      4.22 o
   7  -6   2      173.06      181.26      8.84 o
 -10  -5   2      173.32      179.26      8.39 o
  -9  -5   2       65.14       61.15      5.82 o
  -8  -5   2      103.71      102.59      6.21 o
  -7  -5   2      277.01      293.92      6.32 o
  -6  -5   2      601.39      661.42      6.42 o
  -5  -5   2      945.84      987.09     17.39 o
  -4  -5   2      471.11      491.79      3.66 o
  -3  -5   2      499.26      519.33      8.27 o
  -2  -5   2      980.73     1070.51      6.27 o
  -1  -5   2     1649.39     1619.10     34.91 o
   0  -5   2      129.05      146.63      6.11 o
   1  -5   2       82.20       71.64      1.89 o
   2  -5   2        1.71        1.05      2.79 o
   3  -5   2      245.17      246.99      7.26 o
   4  -5   2      345.43      323.37      8.65 o
   5  -5   2     1328.40     1341.70     17.76 o
   6  -5   2       10.87        8.84      4.23 o
   7  -5   2       27.82       29.85      4.69 o
   8  -5   2      188.88      186.37      9.01 o
 -10  -4   2      196.23      209.00      8.69 o
  -9  -4   2      277.92      286.87      9.76 o
  -8  -4   2        6.38        5.05      3.26 o
  -7  -4   2      194.66      172.73      6.72 o
  -6  -4   2      148.94      129.04      5.78 o
  -5  -4   2      331.04      305.46      7.09 o
  -4  -4   2     1085.87     1050.70     11.64 o
  -3  -4   2       79.22       95.85      1.35 o
  -2  -4   2        3.70        4.93      0.87 o
  -1  -4   2     2554.48     2857.65     66.54 o
   0  -4   2      351.05      420.81      6.77 o
   1  -4   2     1072.60     1146.59     11.16 o
   2  -4   2     1416.04     1458.81     13.62 o
   3  -4   2      232.28      246.45      6.69 o
   4  -4   2      466.39      490.04      9.71 o
   5  -4   2      295.38      293.68      8.36 o
   6  -4   2       85.12       69.83      5.22 o
   7  -4   2        0.96        1.47      3.84 o
   8  -4   2       14.06       14.11      4.84 o
 -10  -3   2        2.16        2.30      4.83 o
  -9  -3   2      717.19      742.21     14.85 o
  -8  -3   2      101.05      101.13      5.74 o
  -7  -3   2        8.55        5.81      3.60 o
  -6  -3   2     1783.24     1850.20     17.79 o
  -5  -3   2       74.88       72.19      4.25 o
  -4  -3   2      434.21      555.61      8.50 o
  -3  -3   2       59.09       68.45      3.23 o
  -2  -3   2       43.71       45.36      1.30 o
  -1  -3   2       53.85       34.06      1.18 o
   0  -3   2      987.22     1027.60      8.99 o
   1  -3   2       30.39       24.03      2.84 o
   2  -3   2     2400.51     2815.15     27.83 o
   3  -3   2      174.32      132.12      4.82 o
   4  -3   2       85.94       71.40      2.81 o
   5  -3   2        0.01        0.75      1.02 o
   6  -3   2      104.58      111.98      5.80 o
   7  -3   2       38.34       29.63      4.44 o
   8  -3   2      102.87      105.12      6.82 o
   9  -3   2       60.41       54.61     11.62 o
 -10  -2   2        5.67        3.47      4.10 o
  -9  -2   2       37.16       34.00      5.35 o
  -8  -2   2      487.94      464.01     11.22 o
  -7  -2   2        0.38       -0.83      3.24 o
  -6  -2   2       54.94       55.66      4.51 o
  -5  -2   2       30.94       15.07      3.07 o
  -4  -2   2      907.54      940.10     10.68 o
  -3  -2   2       97.54       89.43      3.59 o
  -2  -2   2        0.00        1.99      1.96 o
  -1  -2   2     1132.61     1147.65      8.61 o
   0  -2   2     6368.03     7282.02     20.52 o
   1  -2   2      439.92      486.36      3.45 o
   2  -2   2       90.93      100.22      2.13 o
   3  -2   2     1297.38     1494.08     15.98 o
   4  -2   2        0.52        0.90      1.04 o
   5  -2   2      201.44      197.24     11.14 o
   6  -2   2        0.37        0.51      1.53 o
   7  -2   2      260.73      221.23      7.42 o
   8  -2   2        4.71        5.17      3.04 o
   9  -2   2       32.31       29.97      4.38 o
  -9  -1   2        0.42       -4.45      4.75 o
  -8  -1   2       65.50       63.42      5.61 o
  -7  -1   2        8.08        9.09      3.86 o
  -6  -1   2       69.74       57.32      4.57 o
  -5  -1   2        9.42        5.20      2.98 o
  -4  -1   2       13.28        5.21      2.52 o
  -3  -1   2      616.41      657.56      8.16 o
  -2  -1   2       25.04       20.56      2.24 o
  -1  -1   2     2749.09     3135.14      9.12 o
   0  -1   2     2545.12     2791.05     18.84 o
   1  -1   2       79.81       77.46      0.85 o
   2  -1   2     5088.82     5973.94     17.30 o
   3  -1   2       71.94       58.99      3.47 o
   4  -1   2      558.53      617.41     10.69 o
   5  -1   2     3011.93     3199.33     12.77 o
   6  -1   2      379.59      369.25     29.04 o
   7  -1   2       63.50       64.96      9.63 o
   8  -1   2      622.91      660.83     12.83 o
   9  -1   2       59.75       59.15      5.38 o
  10  -1   2      285.10      316.39     10.63 o
  -9   0   2       17.75       16.24      5.09 o
  -8   0   2       10.68       16.68      4.88 o
  -7   0   2        8.61        7.71      4.00 o
  -6   0   2        5.66        7.94      3.36 o
  -5   0   2      457.41      422.73      8.66 o
  -4   0   2      461.38      549.49      8.71 o
  -3   0   2     3383.88     3805.42     19.58 o
  -2   0   2     2171.78     2566.58     14.04 o
  -1   0   2     2890.82     3167.75     28.19 o
   0   0   2     3379.91     4131.26     28.94 o
   1   0   2     1263.06     1486.47      6.46 o
   2   0   2      333.24      365.76      2.51 o
   3   0   2     1387.08     1601.16      8.48 o
   4   0   2        5.42        2.55      1.27 o
   5   0   2      172.40      150.25      3.61 o
   6   0   2      848.10      875.89      7.67 o
   7   0   2      178.83      168.17      4.22 o
   8   0   2       26.11       26.07      2.55 o
   9   0   2      130.23      135.20      6.91 o
  10   0   2       90.76       85.05      5.99 o
  -9   1   2       47.16       48.20      6.53 o
  -8   1   2      109.82      116.46      6.81 o
  -7   1   2       76.74       68.92      5.81 o
  -6   1   2       67.42       67.21      4.85 o
  -5   1   2      100.69       93.50      5.09 o
  -4   1   2      645.41      714.10     10.42 o
  -3   1   2       14.63        5.41      2.45 o
  -2   1   2     3883.82     4392.48     19.31 o
  -1   1   2      108.58      124.91      3.30 o
   0   1   2     5585.76     6377.65     10.04 o
   1   1   2       49.72       45.66      0.64 o
   2   1   2     7542.86     8929.64     17.39 o
   3   1   2      512.27      514.20      3.50 o
   4   1   2       95.42       76.10      2.11 o
   5   1   2      615.01      653.91     17.42 o
   6   1   2      163.74      145.21      3.58 o
   7   1   2       13.82       12.38      3.38 o
   8   1   2       95.92       93.18      3.70 o
   9   1   2       80.34       85.75      3.77 o
  10   1   2      406.59      437.24     11.38 o
  -9   2   2        1.28       -1.96      4.86 o
  -8   2   2      157.71      162.48      8.21 o
  -7   2   2      278.39      280.84      9.36 o
  -6   2   2        3.22        4.02      3.06 o
  -5   2   2        1.52        3.60      3.20 o
  -4   2   2       46.78       38.79      2.57 o
  -3   2   2       32.50       36.35      3.24 o
  -2   2   2     1183.73     1264.43     11.29 o
  -1   2   2        3.33        4.87      2.14 o
   0   2   2     1007.47     1067.89      8.85 o
   1   2   2        7.98       11.29      0.45 o
   2   2   2     2199.48     2441.42      7.12 o
   3   2   2      723.39      850.48      8.09 o
   4   2   2      182.83      211.69      2.57 o
   5   2   2       84.65       77.25      3.03 o
   6   2   2       12.35       12.03      1.99 o
   7   2   2     1459.51     1501.44     10.87 o
   8   2   2       10.25        9.38      2.36 o
   9   2   2        7.31        5.90      2.31 o
  10   2   2      175.26      191.59      5.77 o
  -8   3   2        0.61        0.35      4.48 o
  -7   3   2      173.18      194.49      8.31 o
  -6   3   2        3.19        7.62      4.38 o
  -5   3   2       42.96       40.05      3.25 o
  -4   3   2       16.56       20.64      3.71 o
  -3   3   2      571.13      565.23      9.29 o
  -2   3   2       38.31       31.77      3.00 o
  -1   3   2     1626.91     1758.79     12.44 o
   0   3   2     1633.17     1714.05     16.47 o
   1   3   2       36.59       49.62      0.97 o
   2   3   2     5301.01     5947.98      9.36 o
   3   3   2      350.44      355.44      2.80 o
   4   3   2       23.11       25.45      1.25 o
   5   3   2      313.03      306.73      3.74 o
   6   3   2      449.58      431.87      6.50 o
   7   3   2      380.16      377.57      6.39 o
   8   3   2      433.56      451.18      5.63 o
   9   3   2       92.71      103.32      3.95 o
  10   3   2       81.05       94.98      4.87 o
  -8   4   2       76.30       93.07      7.26 o
  -7   4   2       28.01       28.11      5.63 o
  -6   4   2     1252.55     1337.72     13.55 o
  -5   4   2        6.38       12.49      4.19 o
  -4   4   2       62.89       57.17      5.09 o
  -3   4   2     2084.42     2142.46     18.94 o
  -2   4   2      524.96      502.87      8.48 o
  -1   4   2       58.00       57.94      2.75 o
   0   4   2      490.42      543.39      3.45 o
   1   4   2      557.64      679.86      2.99 o
   2   4   2     1467.35     1689.81     13.62 o
   3   4   2      854.28      840.99      4.29 o
   4   4   2       17.38       19.38      1.19 o
   5   4   2      119.57      107.03      3.10 o
   6   4   2      857.14      905.59      6.28 o
   7   4   2     1716.15     1744.83     11.21 o
   8   4   2        0.03        0.33      1.85 o
   9   4   2        0.46        0.70      1.90 o
  10   4   2      131.10      141.33      4.00 o
  11   4   2        6.34        5.10      2.96 o
  -7   5   2       24.65       13.63      4.70 o
  -6   5   2      436.69      453.36      8.55 o
  -5   5   2      353.00      336.53      9.94 o
  -4   5   2       54.51       49.06      4.80 o
  -3   5   2       63.53       67.68      4.92 o
  -2   5   2     1230.50     1223.54     13.86 o
  -1   5   2     1172.22     1277.30     14.26 o
   0   5   2      176.92      192.58      2.68 o
   1   5   2      817.31      908.07      6.03 o
   2   5   2      296.00      283.32      3.99 o
   3   5   2       89.81       91.73      2.98 o
   4   5   2       17.97       12.59      1.34 o
   5   5   2       65.36       62.32      1.84 o
   6   5   2        2.77        1.25      1.36 o
   7   5   2     1342.64     1322.10     14.75 o
   8   5   2      322.03      319.50      7.21 o
   9   5   2      157.58      151.18      5.49 o
  10   5   2        6.66        7.72      2.95 o
  11   5   2        6.21        4.96      3.27 o
  -7   6   2      217.55      245.01     15.08 o
  -6   6   2      129.93      142.99      8.45 o
  -5   6   2       12.64       15.96      4.90 o
  -4   6   2       25.18       21.40      4.20 o
  -3   6   2       82.20       69.87      5.44 o
  -2   6   2      451.76      454.68      7.57 o
  -1   6   2      948.54      905.63      5.32 o
   0   6   2       47.29       49.54      1.96 o
   1   6   2     1437.27     1633.99      9.12 o
   2   6   2     2519.86     2684.57      9.85 o
   3   6   2       38.27       57.59      1.78 o
   4   6   2       33.93       40.25      2.15 o
   5   6   2       32.19       30.85      1.96 o
   6   6   2       17.17       20.06      1.68 o
   7   6   2        2.50        1.70      1.58 o
   8   6   2      544.67      546.95      8.44 o
   9   6   2       21.73       27.52      4.30 o
  10   6   2        0.45        1.80      2.56 o
  11   6   2      198.06      222.41      9.75 o
  -6   7   2      351.21      384.81     12.53 o
  -5   7   2       29.20       36.13      6.11 o
  -4   7   2       27.13       22.72      4.30 o
  -3   7   2        7.23        7.08      4.00 o
  -2   7   2      274.20      268.37      8.11 o
  -1   7   2      119.85      121.58      5.56 o
   0   7   2      181.06      161.43      3.97 o
   1   7   2      324.19      333.58      4.66 o
   2   7   2      344.32      330.06      4.04 o
   3   7   2      680.67      642.79      5.48 o
   4   7   2       16.55       16.52      1.48 o
   5   7   2        0.41        0.85      1.62 o
   6   7   2      261.26      226.63      4.37 o
   7   7   2      252.16      213.52      3.65 o
   8   7   2      562.44      582.48      7.39 o
   9   7   2       14.50       10.02      2.56 o
  10   7   2       10.46        5.48      4.12 o
  11   7   2      271.10      267.65     10.39 o
  -5   8   2      158.16      153.01      8.17 o
  -4   8   2       21.87       16.67      5.00 o
  -3   8   2        0.51        1.27      3.67 o
  -2   8   2      118.69      115.20      6.16 o
  -1   8   2      211.56      226.15      7.48 o
   0   8   2       85.58       76.62      4.69 o
   1   8   2      102.83      110.73      3.21 o
   2   8   2       15.30       11.88      1.59 o
   3   8   2      686.30      703.34      8.24 o
   4   8   2     1959.35     1998.55      9.90 o
   5   8   2      548.54      570.82     13.98 o
   6   8   2        7.78       11.40      2.15 o
   7   8   2     1113.57     1118.24     10.00 o
   8   8   2       58.47       42.66      5.94 o
   9   8   2       75.77       71.74      6.47 o
  10   8   2        2.86        3.42      4.65 o
  -4   9   2      173.24      185.34      9.21 o
  -3   9   2      215.78      227.85      9.25 o
  -2   9   2       56.38       61.81      5.32 o
  -1   9   2      851.30      915.76     14.78 o
   0   9   2      299.13      299.77      8.52 o
   1   9   2      515.71      515.14      7.80 o
   2   9   2      104.02      102.45      2.77 o
   3   9   2       60.38       51.61      2.88 o
   4   9   2      634.76      628.13      6.05 o
   5   9   2     1243.20     1279.78     13.95 o
   6   9   2       26.36       25.58      2.56 o
   7   9   2      124.38      110.33      6.55 o
   8   9   2      740.92      745.70     15.02 o
   9   9   2        5.47        0.72      3.88 o
  10   9   2        7.00        8.65      4.21 o
  -3  10   2      104.15       94.06      6.82 o
  -2  10   2      113.86      125.05      7.49 o
  -1  10   2       28.34       29.32      4.60 o
   0  10   2      556.12      586.74     12.13 o
   1  10   2       10.22       11.11      1.59 o
   2  10   2        1.13       -0.14      1.68 o
   3  10   2      299.53      292.74      5.29 o
   4  10   2      886.34      884.63     11.39 o
   5  10   2        3.37        2.84      1.76 o
   6  10   2       19.37       20.96      2.55 o
   7  10   2      165.32      153.87      7.51 o
   8  10   2      389.58      415.44     11.68 o
   9  10   2      253.50      255.71      9.94 o
  10  10   2       20.22       13.87      4.62 o
  -2  11   2        1.23       -1.16      3.54 o
  -1  11   2       20.95       17.95      4.84 o
   0  11   2      198.80      216.99      8.49 o
   1  11   2      202.33      202.75      8.06 o
   2  11   2       15.85       13.30      1.87 o
   3  11   2       10.99        8.60      1.80 o
   4  11   2      212.87      221.96      6.73 o
   5  11   2      162.70      152.84      4.82 o
   6  11   2        1.75        0.28      3.95 o
   7  11   2       20.77       20.69      5.23 o
   8  11   2       88.00       84.73      7.22 o
   9  11   2      341.32      351.23     11.96 o
  -1  12   2      197.71      218.81      9.80 o
   0  12   2        6.10        9.99      2.72 o
   1  12   2      422.60      412.12      7.93 o
   2  12   2        3.85        3.19      2.51 o
   3  12   2       17.08       16.94      2.25 o
   4  12   2       39.60       38.33      2.93 o
   5  12   2       43.98       37.06      3.34 o
   6  12   2        0.05        1.01      3.91 o
   7  12   2        3.97        3.48      4.68 o
   8  12   2      236.68      237.34      9.76 o
   1  13   2      183.60      193.26     15.57 o
   2  13   2       40.56       34.47      4.99 o
   3  13   2      134.23      141.27      5.05 o
   4  13   2       15.60       16.19      2.63 o
   5  13   2      508.15      508.95      8.56 o
   6  13   2        2.26        0.17      3.36 o
   7  13   2        2.08       -4.80      4.80 o
  -5 -13   3       28.09       26.12      3.40 o
  -4 -13   3      187.62      177.22      8.61 o
  -3 -13   3       56.98       60.81      5.92 o
  -2 -13   3      162.90      180.37      9.06 o
  -1 -13   3        0.06       -0.40      3.68 o
  -7 -12   3      313.61      320.91     27.04 o
  -6 -12   3       99.83      101.73     15.42 o
  -5 -12   3        3.20        2.60      2.54 o
  -4 -12   3       96.26      100.08      4.42 o
  -3 -12   3      259.89      292.01      9.80 o
  -2 -12   3        7.87       10.88      4.28 o
  -1 -12   3       22.24       18.50      5.07 o
   0 -12   3        5.58        7.57      4.81 o
   1 -12   3        0.01        3.10      4.23 o
  -8 -11   3        0.89        4.13      2.80 o
  -7 -11   3       17.50       18.30      3.15 o
  -6 -11   3       50.73       46.94      4.55 o
  -5 -11   3       20.54       20.56      3.08 o
  -4 -11   3      109.02      103.00     13.58 o
  -3 -11   3      191.85      206.18     18.37 o
  -2 -11   3      184.79      189.04      7.85 o
  -1 -11   3       48.56       52.77      5.71 o
   0 -11   3       64.99       72.61      6.59 o
   1 -11   3       62.89       56.35      6.24 o
   2 -11   3       12.36       19.29      5.74 o
  -9 -10   3        3.44        2.82      3.99 o
  -8 -10   3       36.61       32.64      4.86 o
  -7 -10   3       54.48       52.21      5.02 o
  -6 -10   3      201.30      201.45      7.94 o
  -5 -10   3       59.46       54.18      7.78 o
  -4 -10   3       44.06       39.81      3.19 o
  -3 -10   3       79.40       75.71      7.81 o
  -2 -10   3      637.27      646.32     10.40 o
  -1 -10   3      167.41      155.46     19.51 o
   0 -10   3        1.19        0.85      4.48 o
   1 -10   3       32.68       31.41      4.82 o
   2 -10   3      258.38      286.99     10.47 o
   3 -10   3        8.38        7.00      5.33 o
   4 -10   3      168.68      177.14      9.41 o
  -9  -9   3       42.20       36.36      5.39 o
  -8  -9   3       29.98       31.10      4.97 o
  -7  -9   3       55.02       46.76      4.87 o
  -6  -9   3       44.45       43.78      5.04 o
  -5  -9   3        0.05       -0.70      3.31 o
  -4  -9   3      601.39      576.23     11.44 o
  -3  -9   3       55.60       41.68      2.63 o
  -2  -9   3       67.64       56.02      2.27 o
  -1  -9   3     1084.85     1081.75      9.46 o
   0  -9   3      103.16      109.16      6.36 o
   1  -9   3      243.45      242.16      8.76 o
   2  -9   3        2.36        0.96      4.53 o
   3  -9   3      291.21      305.96     10.24 o
   4  -9   3       24.22       20.22      4.64 o
   5  -9   3      102.30      107.68      7.72 o
  -9  -8   3        7.69        9.55      4.60 o
  -8  -8   3       53.25       46.74      5.02 o
  -7  -8   3       43.40       43.59      4.82 o
  -6  -8   3        0.54       -0.24      3.13 o
  -5  -8   3      608.84      653.58     11.91 o
  -4  -8   3      169.24      181.23      6.90 o
  -3  -8   3      174.61      167.38      3.43 o
  -2  -8   3       88.66       96.23      2.86 o
  -1  -8   3       25.28       19.55      1.55 o
   0  -8   3      139.52      131.39      8.26 o
   1  -8   3      344.55      344.82      9.21 o
   2  -8   3       50.62       46.02      5.36 o
   3  -8   3      726.54      782.87     14.92 o
   4  -8   3      300.60      312.56     10.01 o
   5  -8   3       25.52       23.44      4.70 o
   6  -8   3       40.63       40.21      5.83 o
  -9  -7   3        7.24        9.17      3.67 o
  -8  -7   3       34.19       44.61      4.53 o
  -7  -7   3       46.31       62.41      4.85 o
  -6  -7   3        1.36        0.66      3.40 o
  -5  -7   3     1117.65     1153.75     15.15 o
  -4  -7   3      824.95      790.30     12.11 o
  -3  -7   3       28.75       19.07      3.77 o
  -2  -7   3       61.67       58.11      2.07 o
  -1  -7   3       42.46       31.90      1.88 o
   0  -7   3        0.00        0.19      1.37 o
   1  -7   3       95.14       84.62      1.24 o
   2  -7   3       40.46       24.57      4.25 o
   3  -7   3      101.55       81.78      5.66 o
   4  -7   3      311.66      357.92     10.26 o
   5  -7   3       47.71       48.57      5.46 o
   6  -7   3       31.73       36.31      5.64 o
 -10  -6   3      393.34      417.75     12.50 o
  -9  -6   3        8.89       11.37      4.44 o
  -8  -6   3       78.32       77.31      5.72 o
  -7  -6   3       11.89       12.35      3.64 o
  -6  -6   3        1.72        0.96      3.16 o
  -5  -6   3       34.18       36.54      4.00 o
  -4  -6   3     1009.05      955.50     12.69 o
  -3  -6   3        2.90        1.71      2.57 o
  -2  -6   3       10.16       10.38      1.13 o
  -1  -6   3     2142.95     2281.15     12.63 o
   0  -6   3      174.76      162.57      5.62 o
   1  -6   3       40.11       34.53      0.92 o
   2  -6   3        0.08       -0.85      3.43 o
   3  -6   3      109.40      104.33      5.73 o
   4  -6   3       62.29       61.71      5.10 o
   5  -6   3      121.88      133.17      7.15 o
   6  -6   3        0.01        0.44      4.51 o
   7  -6   3      100.66       82.91      6.77 o
 -10  -5   3      146.74      165.67      8.82 o
  -9  -5   3      650.53      697.50     14.77 o
  -8  -5   3        2.70        6.33      4.09 o
  -7  -5   3      310.53      282.70      8.42 o
  -6  -5   3      257.00      270.22      7.92 o
  -5  -5   3      366.35      346.57      3.93 o
  -4  -5   3     2095.00     2187.62     31.52 o
  -3  -5   3       23.01       27.67      2.49 o
  -2  -5   3      228.83      231.82      5.85 o
  -1  -5   3     2380.02     2612.36     14.26 o
   0  -5   3     1622.24     1724.25     15.11 o
   1  -5   3       55.80       42.58      1.49 o
   2  -5   3      245.98      278.50      5.92 o
   3  -5   3       81.73       86.14      5.02 o
   4  -5   3        2.70        2.25      3.87 o
   5  -5   3      150.99      143.12      6.67 o
   6  -5   3       47.57       37.46      4.50 o
   7  -5   3        0.47       -2.23      3.82 o
   8  -5   3       49.17       35.56      5.72 o
 -10  -4   3       81.27       98.78      7.18 o
  -9  -4   3      376.71      420.15     11.98 o
  -8  -4   3      412.42      443.28     11.13 o
  -7  -4   3      138.33      150.10      6.61 o
  -6  -4   3        4.95        7.19      3.73 o
  -5  -4   3      768.73      744.54     11.36 o
  -4  -4   3      146.18      149.52      5.35 o
  -3  -4   3     1291.97     1429.47     36.51 o
  -2  -4   3       20.70       14.57      2.47 o
  -1  -4   3       68.30       56.01      0.89 o
   0  -4   3     1720.84     1836.35     14.11 o
   1  -4   3      153.06      127.55      2.31 o
   2  -4   3      147.61      155.07      2.65 o
   3  -4   3      292.98      310.43      7.32 o
   4  -4   3      719.07      758.40     11.86 o
   5  -4   3      157.89      160.37      6.64 o
   6  -4   3      150.64      128.98      6.19 o
   7  -4   3       51.07       41.92      4.44 o
   8  -4   3        5.26        5.02      4.76 o
 -10  -3   3      129.33      120.98      8.09 o
  -9  -3   3       11.64       11.39      4.72 o
  -8  -3   3     1072.71     1058.94     16.81 o
  -7  -3   3      485.06      500.54     10.83 o
  -6  -3   3       12.28       12.93      3.62 o
  -5  -3   3      490.40      454.83      9.00 o
  -4  -3   3     3846.63     4321.74     24.76 o
  -3  -3   3        0.60       -1.28      2.26 o
  -2  -3   3      113.59      118.11      3.62 o
  -1  -3   3      836.99      905.74      9.31 o
   0  -3   3      986.00     1125.52     26.78 o
   1  -3   3      735.18      748.40      5.92 o
   2  -3   3       75.77       59.71      1.80 o
   3  -3   3     1608.74     1763.51     15.21 o
   4  -3   3     1112.17     1118.85     37.58 o
   5  -3   3      663.90      686.00     11.34 o
   6  -3   3      104.06       92.57      5.35 o
   7  -3   3        0.01        0.56      3.51 o
   8  -3   3        5.75        3.70      3.53 o
   9  -3   3       62.51       60.85      3.82 o
  -9  -2   3      146.72      135.43      7.63 o
  -8  -2   3       20.79       24.38      5.28 o
  -7  -2   3      481.36      479.64     10.76 o
  -6  -2   3        1.39       -1.87      3.60 o
  -5  -2   3      292.95      318.52      7.65 o
  -4  -2   3     2050.33     2111.13     16.99 o
  -3  -2   3      165.32      159.74      4.82 o
  -2  -2   3       51.58       58.67      3.04 o
  -1  -2   3      845.41      946.65      6.00 o
   0  -2   3     3930.15     4147.53     10.17 o
   1  -2   3        8.07        5.16      0.91 o
   2  -2   3      144.00      124.60      1.54 o
   3  -2   3      302.50      338.52      2.95 o
   4  -2   3      102.83      108.50      6.57 o
   5  -2   3      998.32     1083.61     41.34 o
   6  -2   3      294.21      250.69      7.48 o
   7  -2   3       78.23       77.37      5.19 o
   8  -2   3      279.71      276.98      9.08 o
   9  -2   3      199.48      224.47     14.33 o
  -9  -1   3      315.01      328.05     10.82 o
  -8  -1   3      464.22      465.62     11.82 o
  -7  -1   3       17.90       16.66      4.02 o
  -6  -1   3      153.04      127.30      6.13 o
  -5  -1   3        3.42        7.92      3.43 o
  -4  -1   3       91.53       75.27      4.17 o
  -3  -1   3     1503.09     1541.17     13.14 o
  -2  -1   3        3.23        2.76      1.99 o
  -1  -1   3      455.50      462.83      5.91 o
   0  -1   3    13993.37    15776.33     60.31 o
   1  -1   3      928.03      984.13      4.82 o
   2  -1   3      360.41      398.01      3.57 o
   3  -1   3      460.41      512.39      2.82 o
   4  -1   3     1334.52     1502.97     14.89 o
   5  -1   3        9.44       12.18      1.54 o
   6  -1   3     2088.91     2237.59     11.66 o
   7  -1   3        1.52        1.48      3.40 o
   8  -1   3       10.28        7.42      2.52 o
   9  -1   3      127.89      135.14      6.90 o
  10  -1   3      171.87      172.48      8.46 o
  -9   0   3       37.98       35.54      5.87 o
  -8   0   3      424.08      435.22     11.99 o
  -7   0   3      195.89      190.09      7.63 o
  -6   0   3       22.48       20.53      3.96 o
  -5   0   3        0.23        1.33      3.16 o
  -4   0   3       78.82       82.78      4.47 o
  -3   0   3      316.32      352.61      6.79 o
  -2   0   3     1875.84     1998.24     13.48 o
  -1   0   3      106.11      131.55      3.42 o
   0   0   3       94.55       76.76      1.73 o
   1   0   3     2377.26     2531.12      6.25 o
   2   0   3       63.16       58.42      0.99 o
   3   0   3      222.84      238.64      3.25 o
   4   0   3       70.49       89.27      2.16 o
   5   0   3     1324.21     1398.63      8.46 o
   6   0   3       34.36       32.61      6.37 o
   7   0   3      514.28      531.75     11.26 o
   8   0   3       52.22       46.01      4.38 o
   9   0   3       28.28       33.67      4.51 o
  10   0   3      137.44      161.78      7.80 o
  -9   1   3        5.57        4.84      4.90 o
  -8   1   3       24.93       19.57      4.65 o
  -7   1   3      559.89      553.87     12.42 o
  -6   1   3        1.84        0.21      3.15 o
  -5   1   3      100.34       87.48      5.33 o
  -4   1   3       33.35       21.25      3.33 o
  -3   1   3     1259.86     1301.54     12.92 o
  -2   1   3     1268.35     1450.98     11.91 o
  -1   1   3     1725.14     1984.75     11.81 o
   0   1   3      173.69      196.29      2.32 o
   1   1   3      494.91      531.75      1.96 o
   2   1   3      894.86     1009.06      8.63 o
   3   1   3     1729.82     1887.03      7.71 o
   4   1   3     1173.53     1393.39      8.41 o
   5   1   3      332.53      296.09      4.29 o
   6   1   3     2171.56     2356.12     12.01 o
   7   1   3        7.60        8.65      2.22 o
   8   1   3      103.03      107.78      3.64 o
   9   1   3       50.37       51.44      4.72 o
  10   1   3       68.96       71.74      4.85 o
  -8   2   3       26.75       27.37      4.89 o
  -7   2   3       53.74       47.62      5.85 o
  -6   2   3        4.99        6.37      3.76 o
  -5   2   3      781.77      807.34     13.09 o
  -4   2   3        9.03        7.96      3.19 o
  -3   2   3      377.25      337.10      7.13 o
  -2   2   3      966.17     1107.14     11.10 o
  -1   2   3      627.14      617.04      7.17 o
   0   2   3     1508.56     1757.59      9.68 o
   1   2   3        7.14       11.30      0.55 o
   2   2   3        1.22        2.60      1.56 o
   3   2   3      696.17      743.38      5.93 o
   4   2   3       98.23      128.61      1.62 o
   5   2   3        0.03        0.64      1.10 o
   6   2   3     1340.33     1322.61     10.01 o
   7   2   3      114.42      116.42      3.01 o
   8   2   3       19.17       19.15      1.99 o
   9   2   3       10.63       10.59      3.25 o
  10   2   3       11.86       12.90      2.77 o
  -8   3   3      106.06      110.26      7.86 o
  -7   3   3       90.05      103.89      6.95 o
  -6   3   3       54.84       56.89      5.21 o
  -5   3   3       39.07       24.52      3.68 o
  -4   3   3       67.58       65.95      4.86 o
  -3   3   3      407.89      400.39     10.67 o
  -2   3   3      696.97      650.20      9.24 o
  -1   3   3       18.81       16.54      2.34 o
   0   3   3     1125.69     1259.20      6.50 o
   1   3   3     3268.23     3785.97     23.33 o
   2   3   3        7.09       11.01      1.21 o
   3   3   3      665.85      789.44      5.07 o
   4   3   3        0.09        0.43      0.56 o
   5   3   3        0.80        0.42      1.00 o
   6   3   3       31.30       26.03      1.66 o
   7   3   3      226.10      206.53      3.96 o
   8   3   3       87.16       97.86      3.04 o
   9   3   3        2.10        3.89      1.97 o
  10   3   3      160.99      178.64      9.50 o
  11   3   3       86.30       84.51      6.74 o
  -7   4   3      718.69      766.78     16.34 o
  -6   4   3        0.53        0.46      3.90 o
  -5   4   3       84.16       73.01      5.14 o
  -4   4   3        6.32        8.20      4.06 o
  -3   4   3      486.82      509.33      9.85 o
  -2   4   3     1244.96     1331.66     13.96 o
  -1   4   3     1288.62     1339.35     12.40 o
   0   4   3     2448.32     2907.38     13.59 o
   1   4   3      269.09      261.86      2.38 o
   2   4   3      593.64      554.95      3.86 o
   3   4   3       10.60       10.19      0.53 o
   4   4   3      742.26      740.09      5.06 o
   5   4   3      120.18      112.49      2.42 o
   6   4   3       13.87       12.54      1.44 o
   7   4   3      172.36      177.84      3.39 o
   8   4   3      181.51      189.72      3.75 o
   9   4   3      228.34      230.71      4.38 o
  10   4   3       60.84       64.63      4.00 o
  11   4   3       40.37       48.00      3.84 o
  -7   5   3      137.47      152.70      8.78 o
  -6   5   3      467.56      491.43     12.76 o
  -5   5   3      106.86      100.07      4.63 o
  -4   5   3      719.38      772.41     13.49 o
  -3   5   3     1068.54     1079.77     14.80 o
  -2   5   3      149.45      147.30      5.69 o
  -1   5   3     1848.35     1857.08      9.05 o
   0   5   3      823.63      951.62      7.46 o
   1   5   3      456.61      536.13      4.31 o
   2   5   3     1174.81     1236.00      5.72 o
   3   5   3      881.90      857.35      7.14 o
   4   5   3       80.53       70.37      1.41 o
   5   5   3       30.17       25.74      2.45 o
   6   5   3        0.86        1.70      1.25 o
   7   5   3        2.49        1.61      1.61 o
   8   5   3      131.64      132.30      4.29 o
   9   5   3       89.36       87.14      4.30 o
  10   5   3       34.47       29.84      3.54 o
  11   5   3       91.68       92.89      6.57 o
  -6   6   3      235.72      226.76      8.66 o
  -5   6   3      188.44      208.62      8.55 o
  -4   6   3        0.00       -1.58      3.41 o
  -3   6   3       10.08       11.41      3.82 o
  -2   6   3     1028.25     1057.27     14.12 o
  -1   6   3       47.99       44.60      4.62 o
   0   6   3     2520.24     2775.32     35.84 o
   1   6   3        2.59        2.09      0.94 o
   2   6   3      490.41      514.00      3.76 o
   3   6   3     1468.85     1543.38      7.26 o
   4   6   3      201.43      172.30      5.57 o
   5   6   3        0.26        2.67      1.26 o
   6   6   3      220.64      221.28      3.23 o
   7   6   3      179.90      178.54      5.65 o
   8   6   3      453.38      460.81      7.31 o
   9   6   3       77.59       66.56      3.86 o
  10   6   3        9.69        5.69      2.67 o
  11   6   3        0.84        0.65      2.81 o
  -6   7   3       40.08       33.69      4.42 o
  -5   7   3      180.27      174.06      8.82 o
  -4   7   3       78.31       72.22      5.98 o
  -3   7   3        9.38        6.55      4.16 o
  -2   7   3      401.39      387.60      9.46 o
  -1   7   3      233.34      225.21      6.88 o
   0   7   3      186.38      200.48      4.94 o
   1   7   3      155.34      162.84      3.02 o
   2   7   3       30.67       24.86      1.67 o
   3   7   3       12.07       11.81      1.39 o
   4   7   3       20.85       20.21      1.50 o
   5   7   3      133.28      167.21      5.84 o
   6   7   3       29.67       26.39      2.50 o
   7   7   3      899.63      960.97      8.42 o
   8   7   3      428.94      425.72     28.82 o
   9   7   3        0.01       -2.29      2.64 o
  10   7   3       48.58       47.03      5.41 o
  11   7   3       90.60       98.03      7.40 o
  -5   8   3       85.10       70.81      6.49 o
  -4   8   3       99.61      110.65      6.97 o
  -3   8   3       32.49       41.55      5.47 o
  -2   8   3       16.25       20.15      4.33 o
  -1   8   3      777.11      853.46     13.52 o
   0   8   3      360.57      358.76      8.37 o
   1   8   3        1.44        0.33      1.51 o
   2   8   3      210.77      219.31      3.71 o
   3   8   3       94.45       92.10      2.54 o
   4   8   3       17.51       21.79      1.84 o
   5   8   3      420.15      407.13      8.20 o
   6   8   3       78.98       64.47      2.67 o
   7   8   3        1.28        1.38      4.32 o
   8   8   3     1141.30     1221.38     18.38 o
   9   8   3      166.86      175.51      5.11 o
  10   8   3       11.23       12.81      4.82 o
  -4   9   3       63.37       89.75      7.49 o
  -3   9   3        2.09        3.00      4.61 o
  -2   9   3        2.15        1.55      3.50 o
  -1   9   3      121.78      114.35      6.21 o
   0   9   3      322.11      347.49      8.93 o
   1   9   3       13.88       13.13      1.76 o
   2   9   3       49.27       53.57      2.35 o
   3   9   3      112.39      105.52      3.54 o
   4   9   3       15.79       12.75      1.78 o
   5   9   3      230.86      226.56      3.97 o
   6   9   3      542.54      574.68     12.09 o
   7   9   3       69.70       58.43      5.80 o
   8   9   3        3.75        1.92      4.88 o
   9   9   3      202.27      177.90      8.69 o
  10   9   3       13.38       11.37      4.80 o
  -3  10   3       38.04       52.70      6.64 o
  -2  10   3       14.96       12.35      4.08 o
  -1  10   3       33.75       23.10      4.90 o
   0  10   3       23.44       21.19      4.38 o
   1  10   3      143.28      148.88      3.80 o
   2  10   3       37.51       29.69      2.33 o
   3  10   3      264.89      274.67      5.45 o
   4  10   3      381.52      387.64      8.40 o
   5  10   3       44.18       44.69      2.91 o
   6  10   3       16.16       11.61      4.22 o
   7  10   3       39.83       31.35      4.91 o
   8  10   3      101.47       93.21      7.28 o
   9  10   3      130.66      138.34      8.54 o
  10  10   3      180.37      168.70      8.72 o
  -2  11   3        0.03        0.97      5.09 o
  -1  11   3        8.90        3.95      3.99 o
   0  11   3       33.68       39.65      5.29 o
   1  11   3       27.43       28.86      5.95 o
   2  11   3       20.51       17.33      2.02 o
   3  11   3      275.39      250.72      5.65 o
   4  11   3      243.53      217.79      5.41 o
   5  11   3      427.72      408.64      7.47 o
   6  11   3      207.98      215.90      8.62 o
   7  11   3       20.32       19.90      4.89 o
   8  11   3      314.16      303.77     10.52 o
   9  11   3        0.50        2.32      5.36 o
   0  12   3      455.97      519.69     15.67 o
   1  12   3        3.55        1.28      2.40 o
   2  12   3       55.03       54.28      3.51 o
   3  12   3      106.80      114.21      3.88 o
   4  12   3        2.71        3.27      2.16 o
   5  12   3      207.93      198.07      5.61 o
   6  12   3      200.38      196.19      6.94 o
   7  12   3        5.75        1.03      3.85 o
   8  12   3        2.83       -1.89      4.92 o
   1  13   3      126.16      126.57      9.47 o
   2  13   3      121.52      114.35      7.17 o
   3  13   3        5.51        1.07      3.95 o
   4  13   3      232.60      222.40      9.98 o
   5  13   3       60.10       50.85      4.81 o
   6  13   3       26.12       25.65      3.18 o
   7  13   3       64.01       61.15      6.40 o
  -4 -13   4        2.89        3.64      4.81 o
  -3 -13   4      259.55      320.45     11.36 o
  -2 -13   4      298.50      360.73     11.83 o
  -6 -12   4       36.99       32.73      3.90 o
  -5 -12   4      373.76      354.28     32.36 o
  -4 -12   4       24.16       21.38      5.53 o
  -3 -12   4       26.67       18.59      5.23 o
  -2 -12   4      107.78      130.01      7.65 o
  -1 -12   4        3.57        2.67      3.68 o
   0 -12   4       20.47       19.46      5.07 o
  -7 -11   4      106.54      107.11      6.77 o
  -6 -11   4       93.41       97.76      6.57 o
  -5 -11   4      113.95      114.11     10.65 o
  -4 -11   4        5.53        4.78      3.17 o
  -3 -11   4        3.64        4.60      2.51 o
  -2 -11   4        0.28        1.76      4.48 o
  -1 -11   4        2.60        2.09      4.88 o
   0 -11   4       26.84       26.62      5.50 o
   1 -11   4       24.45       21.43      5.21 o
   2 -11   4      215.38      256.29     10.55 o
  -8 -10   4       23.01       31.29      5.00 o
  -7 -10   4      102.29       99.66      6.73 o
  -6 -10   4      327.50      357.31     10.77 o
  -5 -10   4      234.88      231.75      8.82 o
  -4 -10   4        0.00        1.60      3.90 o
  -3 -10   4      225.16      240.84      8.13 o
  -2 -10   4      144.47      136.99     11.02 o
  -1 -10   4      436.99      484.55     11.96 o
   0 -10   4      120.92      134.88      7.47 o
   1 -10   4       71.46       62.00      5.73 o
   2 -10   4       29.76       30.13      5.80 o
   3 -10   4      276.53      308.80     11.15 o
  -9  -9   4       71.54       87.44      7.14 o
  -8  -9   4        7.42        1.19      3.74 o
  -7  -9   4       94.66       85.27      6.60 o
  -6  -9   4      118.81      109.96      6.54 o
  -5  -9   4      291.23      295.33      9.11 o
  -4  -9   4       43.21       42.28      4.72 o
  -3  -9   4        1.64       -0.81      3.80 o
  -2  -9   4      309.23      348.00      9.80 o
  -1  -9   4      106.55       96.77      3.38 o
   0  -9   4      137.17      151.43      6.97 o
   1  -9   4       57.91       59.98      5.62 o
   2  -9   4      292.76      310.50     10.16 o
   3  -9   4        2.34        5.61      4.51 o
   4  -9   4      224.45      229.36      9.49 o
  -9  -8   4        8.92       12.50      4.49 o
  -8  -8   4       49.23       48.99      5.56 o
  -7  -8   4        1.80        0.23      3.91 o
  -6  -8   4       35.34       33.66      4.88 o
  -5  -8   4       22.39       14.08      3.92 o
  -4  -8   4      117.87      129.65      6.30 o
  -3  -8   4       76.58       78.58      5.30 o
  -2  -8   4       23.19       20.16      1.60 o
  -1  -8   4      238.33      237.47      4.07 o
   0  -8   4      199.32      212.21      5.39 o
   1  -8   4        0.14        3.06      4.09 o
   2  -8   4        3.78        0.31      3.46 o
   3  -8   4      233.20      245.67      8.93 o
   4  -8   4      128.65      127.76      7.30 o
   5  -8   4      102.73       97.95      6.76 o
  -9  -7   4        9.71        8.75      4.22 o
  -8  -7   4        7.09       12.05      4.43 o
  -7  -7   4       74.56       69.13      5.52 o
  -6  -7   4       48.14       47.48      4.81 o
  -5  -7   4      434.74      447.73     10.22 o
  -4  -7   4       48.53       50.14      4.68 o
  -3  -7   4      171.61      175.30      6.65 o
  -2  -7   4        0.49        1.61      0.92 o
  -1  -7   4      292.85      295.11     10.33 o
   0  -7   4        5.10        2.84      3.62 o
   1  -7   4       72.29       67.57      2.06 o
   2  -7   4      253.16      228.27      7.76 o
   3  -7   4       40.09       38.19      4.94 o
   4  -7   4       59.93       68.67      5.88 o
   5  -7   4      245.92      265.26      9.73 o
   6  -7   4        6.16        2.93      4.93 o
  -9  -6   4      123.64      123.37      7.77 o
  -8  -6   4       48.00       43.05      4.78 o
  -7  -6   4      118.77      130.98      6.85 o
  -6  -6   4      203.58      198.54      7.47 o
  -5  -6   4        0.72        5.43      3.62 o
  -4  -6   4      396.32      407.66      9.14 o
  -3  -6   4       39.52       30.98      3.78 o
  -2  -6   4      107.39      103.22      4.97 o
  -1  -6   4       75.82       80.72      1.44 o
   0  -6   4      200.02      201.75      6.49 o
   1  -6   4      208.93      203.70      5.50 o
   2  -6   4       37.26       34.70      5.14 o
   3  -6   4       30.88       33.57      4.20 o
   4  -6   4      211.42      211.12      7.68 o
   5  -6   4        7.83        4.16      3.29 o
   6  -6   4       71.49       91.79      6.70 o
   7  -6   4       47.55       50.82      5.72 o
  -9  -5   4       54.46       54.53      6.18 o
  -8  -5   4      179.56      188.90      8.23 o
  -7  -5   4       31.07       36.79      4.38 o
  -6  -5   4      243.61      238.30      7.85 o
  -5  -5   4      192.80      185.34      6.84 o
  -4  -5   4      152.04      147.23      6.01 o
  -3  -5   4      984.24     1052.99     18.02 o
  -2  -5   4        1.24        4.44      2.73 o
  -1  -5   4      413.79      452.71      3.01 o
   0  -5   4      266.27      259.20      6.51 o
   1  -5   4      224.75      233.76      3.57 o
   2  -5   4      359.51      346.48      4.21 o
   3  -5   4       14.54       10.40      2.38 o
   4  -5   4      502.93      514.89     10.84 o
   5  -5   4       23.48       20.50      3.55 o
   6  -5   4        6.31        1.79      3.79 o
   7  -5   4       26.31       19.42      4.43 o
   8  -5   4       22.75       19.21      5.08 o
  -9  -4   4      249.59      265.71     10.33 o
  -8  -4   4       18.00       18.26      4.39 o
  -7  -4   4      135.61      164.18      7.30 o
  -6  -4   4       14.93       11.97      3.96 o
  -5  -4   4      227.08      228.50      7.27 o
  -4  -4   4     3489.03     3682.45     24.52 o
  -3  -4   4      180.10      161.89      3.91 o
  -2  -4   4      335.77      340.48      7.06 o
  -1  -4   4     1584.81     1781.26     14.81 o
   0  -4   4       67.04       63.81      6.41 o
   1  -4   4       28.46       28.74      1.63 o
   2  -4   4       78.15       72.58      2.59 o
   3  -4   4       89.72       88.10      2.63 o
   4  -4   4       27.08       27.57      3.77 o
   5  -4   4      113.16      128.87      6.03 o
   6  -4   4      146.85      150.93      6.68 o
   7  -4   4      192.11      219.79      8.26 o
   8  -4   4        3.40       10.14      4.45 o
  -9  -3   4      326.18      318.43     10.60 o
  -8  -3   4       95.27       98.39      6.36 o
  -7  -3   4      282.21      297.91      9.23 o
  -6  -3   4      110.93      114.78      6.05 o
  -5  -3   4      124.47      121.29      5.85 o
  -4  -3   4       39.55       28.72      3.71 o
  -3  -3   4     2652.10     2842.75     19.68 o
  -2  -3   4       59.25       52.25      3.43 o
  -1  -3   4       62.57       67.57      4.71 o
   0  -3   4      794.73      808.21      9.80 o
   1  -3   4       47.65       34.46      1.34 o
   2  -3   4      888.37      897.09      4.37 o
   3  -3   4      337.76      350.71      6.19 o
   4  -3   4       26.33       19.74      3.25 o
   5  -3   4       34.63       25.71      3.82 o
   6  -3   4      237.81      220.86      7.28 o
   7  -3   4       99.50      102.65      6.08 o
   8  -3   4       83.71       72.39      5.91 o
   9  -3   4       20.97       15.83      4.66 o
  -9  -2   4       40.74       48.08      5.61 o
  -8  -2   4       14.66       17.27      4.31 o
  -7  -2   4       54.96       46.87      4.76 o
  -6  -2   4       62.68       62.79      5.10 o
  -5  -2   4       13.72       17.38      3.69 o
  -4  -2   4      436.66      461.00      8.73 o
  -3  -2   4     1024.51     1094.52     12.26 o
  -2  -2   4      114.08      107.11      3.94 o
  -1  -2   4        0.03        0.30      0.86 o
   0  -2   4      415.83      452.30      3.74 o
   1  -2   4      432.15      421.31      3.38 o
   2  -2   4      292.79      267.06      3.20 o
   3  -2   4      537.87      572.74      8.54 o
   4  -2   4       98.82       78.27      3.16 o
   5  -2   4       93.37       82.05      5.09 o
   6  -2   4      188.78      162.01      5.93 o
   7  -2   4      242.82      215.82      7.43 o
   8  -2   4       51.25       49.93      5.04 o
   9  -2   4        0.82       -0.05      3.44 o
  -9  -1   4       46.03       42.11      5.52 o
  -8  -1   4      175.55      173.22      8.36 o
  -7  -1   4       89.30       88.21      5.65 o
  -6  -1   4      154.00      141.81      6.34 o
  -5  -1   4        8.51        6.54      3.62 o
  -4  -1   4      710.41      676.22     10.56 o
  -3  -1   4        1.02        2.10      2.52 o
  -2  -1   4     1119.70     1107.04     11.00 o
  -1  -1   4     1328.51     1447.01     11.27 o
   0  -1   4     2163.91     2518.19     14.94 o
   1  -1   4      439.78      385.74      4.11 o
   2  -1   4     1624.69     1766.68      9.10 o
   3  -1   4     1756.01     1990.44      6.38 o
   4  -1   4       50.52       59.97      1.59 o
   5  -1   4      551.92      504.05     11.73 o
   6  -1   4      185.66      166.97     12.85 o
   7  -1   4      627.07      582.99     10.78 o
   8  -1   4       48.89       35.22      4.14 o
   9  -1   4       20.74       17.21      3.08 o
  -9   0   4      200.04      193.67      9.39 o
  -8   0   4      183.70      202.76      8.80 o
  -7   0   4     1274.05     1345.38     19.28 o
  -6   0   4       66.01       62.73      5.32 o
  -5   0   4      205.38      193.74      7.07 o
  -4   0   4      215.57      170.94      5.87 o
  -3   0   4      303.62      305.80      6.71 o
  -2   0   4      132.81      128.35      4.14 o
  -1   0   4       19.27       12.58      1.97 o
   0   0   4      202.09      210.88      2.57 o
   1   0   4       99.09       98.13      1.42 o
   2   0   4       43.35       37.69      1.05 o
   3   0   4     3666.60     4199.89     11.06 o
   4   0   4      562.92      589.66      3.86 o
   5   0   4        0.67        3.91      1.96 o
   6   0   4      897.93      922.48      6.66 o
   7   0   4       75.86       70.89      5.73 o
   8   0   4        1.02        1.01      2.18 o
   9   0   4       53.21       58.28      7.86 o
  10   0   4      174.84      179.20      6.72 o
  -8   1   4       88.61       81.50      6.86 o
  -7   1   4       62.63       61.36      6.28 o
  -6   1   4      250.66      229.53      8.13 o
  -5   1   4      325.72      367.85      9.16 o
  -4   1   4       31.70       29.96      3.83 o
  -3   1   4      615.97      615.13      9.51 o
  -2   1   4      370.22      320.92      6.25 o
  -1   1   4     1021.62     1094.35      9.77 o
   0   1   4     1226.97     1395.28      6.57 o
   1   1   4     2064.49     2174.85      8.97 o
   2   1   4      315.43      352.58      2.46 o
   3   1   4     1465.07     1613.49      7.47 o
   4   1   4      709.71      731.74      5.75 o
   5   1   4        9.81       10.19      1.31 o
   6   1   4      317.60      316.07      8.33 o
   7   1   4      621.15      654.38      5.20 o
   8   1   4       37.93       45.00      2.41 o
   9   1   4       11.28       15.93      2.90 o
  10   1   4      291.07      310.34     10.91 o
  -8   2   4      146.18      144.37      8.49 o
  -7   2   4      195.55      224.50      9.25 o
  -6   2   4       21.27       18.24      4.56 o
  -5   2   4        2.19        4.20      3.70 o
  -4   2   4       34.59       42.74      4.32 o
  -3   2   4      429.74      425.86      8.35 o
  -2   2   4      127.64       94.98      3.98 o
  -1   2   4      111.50      120.77      3.73 o
   0   2   4      335.85      363.98      5.04 o
   1   2   4      409.77      416.76      3.80 o
   2   2   4      134.86      161.25      2.41 o
   3   2   4     1009.08     1108.79      7.44 o
   4   2   4      159.18      161.11      2.44 o
   5   2   4       11.21       10.39      1.23 o
   6   2   4      160.48      154.22      5.50 o
   7   2   4     2263.12     2354.34     22.76 o
   8   2   4      101.00       91.89      2.93 o
   9   2   4       20.94       19.42      2.16 o
  10   2   4       61.44       63.10      6.07 o
  -8   3   4       38.11       36.47      5.23 o
  -7   3   4      154.31      148.49      8.19 o
  -6   3   4       57.18       52.35      5.18 o
  -5   3   4      132.83      140.97      6.78 o
  -4   3   4       14.24       16.79      4.12 o
  -3   3   4      106.34      101.96      4.97 o
  -2   3   4       27.95       31.94      3.20 o
  -1   3   4     2174.39     2274.31     15.37 o
   0   3   4      510.29      544.74      4.78 o
   1   3   4      548.21      688.36      6.36 o
   2   3   4     1215.69     1300.84      5.15 o
   3   3   4      383.09      362.53      6.00 o
   4   3   4        4.70        3.78      0.39 o
   5   3   4      272.14      294.33      3.81 o
   6   3   4      527.02      539.21      6.40 o
   7   3   4      116.52       97.93      3.81 o
   8   3   4      280.94      282.19      8.04 o
   9   3   4      287.33      292.90     15.88 o
  10   3   4        0.58       -0.43      2.76 o
  11   3   4       18.68       21.95      5.27 o
  -7   4   4       20.35       23.46      4.68 o
  -6   4   4      444.75      482.57     12.72 o
  -5   4   4       76.38       71.00      5.92 o
  -4   4   4        2.06        1.75      2.94 o
  -3   4   4      290.59      303.19      5.73 o
  -2   4   4      184.67      198.36      6.09 o
  -1   4   4      204.30      189.08      5.32 o
   0   4   4      487.41      451.97      7.26 o
   1   4   4       17.56       12.33      0.98 o
   2   4   4      242.82      265.19      1.83 o
   3   4   4      356.26      355.78      3.89 o
   4   4   4      739.99      739.94      7.17 o
   5   4   4        2.70        2.36      0.57 o
   6   4   4       85.61       75.47      2.02 o
   7   4   4      917.86      978.49      6.87 o
   8   4   4       74.12       66.88      2.55 o
   9   4   4        9.57       10.97      2.86 o
  10   4   4       62.16       60.05      3.88 o
  11   4   4        0.21        0.13      2.78 o
  -7   5   4       36.88       30.28      5.05 o
  -6   5   4       26.23       24.86      5.20 o
  -5   5   4      217.29      229.94      8.80 o
  -4   5   4      457.90      449.07      7.66 o
  -3   5   4        0.02       -0.23      3.41 o
  -2   5   4      876.49      875.39     12.40 o
  -1   5   4      647.41      646.51      8.08 o
   0   5   4      257.63      239.57      3.65 o
   1   5   4     2095.90     2463.10     11.14 o
   2   5   4      324.99      330.49      4.87 o
   3   5   4       43.26       34.44      0.90 o
   4   5   4     1116.39     1109.12      3.62 o
   5   5   4      184.84      198.66      2.86 o
   6   5   4       20.15       13.29      1.27 o
   7   5   4      986.83     1000.26     10.04 o
   8   5   4        0.14       -1.23      2.39 o
   9   5   4      273.72      279.50      6.44 o
  10   5   4        0.00       -2.54      2.92 o
  11   5   4       24.32       21.45      3.40 o
  -6   6   4       30.39       30.61      5.66 o
  -5   6   4       10.61        8.24      4.75 o
  -4   6   4      290.98      305.40      6.96 o
  -3   6   4       39.51       33.73      4.73 o
  -2   6   4        0.97        0.10      1.35 o
  -1   6   4     1017.04     1076.30      7.90 o
   0   6   4       16.61       15.07      1.65 o
   1   6   4        4.20        6.80      1.71 o
   2   6   4      312.14      329.41      3.89 o
   3   6   4        0.10        0.25      0.92 o
   4   6   4      251.83      241.27      4.20 o
   5   6   4      126.97      124.01      2.31 o
   6   6   4       16.52       16.24      2.18 o
   7   6   4       27.65       26.33      2.91 o
   8   6   4       34.70       33.32      3.25 o
   9   6   4        0.30        3.89      2.56 o
  10   6   4        5.24        6.78      2.80 o
  11   6   4       81.13       90.03     12.32 o
  -5   7   4        8.22        9.49      2.97 o
  -4   7   4       53.83       50.50      5.99 o
  -3   7   4       22.82       28.94      4.37 o
  -2   7   4      351.87      366.18      9.44 o
  -1   7   4       42.35       47.96      4.13 o
   0   7   4      476.46      462.87     16.12 o
   1   7   4      100.22      120.01      3.02 o
   2   7   4        7.52        8.29      1.22 o
   3   7   4      226.67      239.55      3.39 o
   4   7   4      330.78      314.39      5.29 o
   5   7   4      319.55      331.98     15.30 o
   6   7   4        1.19        1.58      3.76 o
   7   7   4      422.91      448.17     10.96 o
   8   7   4      106.90      118.87      8.99 o
   9   7   4      138.02      142.25      9.25 o
  10   7   4      172.03      167.77      5.62 o
  11   7   4       28.42       26.05      3.41 o
  -4   8   4        4.89        5.28      4.58 o
  -3   8   4       67.86       54.89      5.54 o
  -2   8   4       44.84       38.70      4.68 o
  -1   8   4       19.47       14.46      3.91 o
   0   8   4      518.39      501.78      9.68 o
   1   8   4      137.95      114.95      3.20 o
   2   8   4       45.94       38.51      1.68 o
   3   8   4       11.01        9.88      1.58 o
   4   8   4     1354.95     1395.95      9.56 o
   5   8   4      255.57      238.51      4.09 o
   6   8   4     1031.35     1056.94     15.71 o
   7   8   4        1.06        5.89      4.11 o
   8   8   4       20.38       24.85      4.60 o
   9   8   4      174.25      181.62      8.26 o
  10   8   4      435.68      452.52      8.37 o
  -4   9   4       34.43       50.33      6.08 o
  -3   9   4       29.20       18.57      4.24 o
  -2   9   4        5.47        9.28      4.24 o
  -1   9   4       75.12       65.88      5.04 o
   0   9   4       42.90       57.14      4.71 o
   1   9   4      191.27      201.35      9.74 o
   2   9   4       49.88       45.77      2.27 o
   3   9   4        0.06        0.28      1.61 o
   4   9   4        7.42        4.60      1.58 o
   5   9   4      474.63      462.97      7.40 o
   6   9   4      167.23      154.81      7.09 o
   7   9   4       92.81       78.09      6.14 o
   8   9   4       82.91       75.82      6.34 o
   9   9   4       51.75       37.02      5.64 o
  10   9   4      164.06      155.51      8.61 o
  -3  10   4       74.39       67.81      6.54 o
  -2  10   4       62.29       67.90      5.74 o
  -1  10   4       90.58      100.53      6.21 o
   0  10   4        8.97        5.94      4.11 o
   1  10   4        4.89        1.43      2.09 o
   2  10   4        8.99       12.67      1.89 o
   3  10   4      205.31      192.05      5.06 o
   4  10   4      150.31      150.09      4.63 o
   5  10   4       12.07        6.43      2.53 o
   6  10   4      223.13      201.06      7.97 o
   7  10   4       47.03       42.55      5.39 o
   8  10   4      269.81      267.49     10.13 o
   9  10   4       99.57       93.01      6.91 o
  10  10   4        6.27        9.14      4.67 o
  -1  11   4        1.03        0.57      4.25 o
   0  11   4      165.40      183.78      5.60 o
   1  11   4        8.45       10.04      2.57 o
   2  11   4        2.31        1.52      1.70 o
   3  11   4        2.08        2.15      2.29 o
   4  11   4        2.60        3.11      2.37 o
   5  11   4       49.99       53.97      3.68 o
   6  11   4      168.64      157.85     15.11 o
   7  11   4       17.65       16.13      4.50 o
   8  11   4        0.05       -0.40      5.19 o
   9  11   4      120.35      113.93      7.65 o
   0  12   4       43.96       44.98      3.70 o
   1  12   4      436.80      504.28     10.46 o
   2  12   4       28.25       30.55      2.79 o
   3  12   4        0.01       -1.87      2.17 o
   4  12   4       52.25       43.85      5.24 o
   5  12   4        3.93        2.96      3.33 o
   6  12   4      236.49      240.73      6.34 o
   7  12   4      269.75      266.44     10.18 o
   8  12   4       98.30       85.27      7.14 o
   2  13   4      253.82      233.64      9.30 o
   3  13   4       14.66        8.75      2.69 o
   4  13   4        2.33        1.69      2.44 o
   5  13   4      185.57      160.76     16.54 o
   6  13   4       11.42       10.35      4.48 o
   7  13   4       10.96       11.58      4.36 o
  -5 -12   5        4.41        4.63      3.08 o
  -4 -12   5       49.99       51.62      6.73 o
  -3 -12   5        7.80       10.98      4.98 o
  -2 -12   5       26.00       24.41      5.00 o
  -1 -12   5      276.98      332.59     11.64 o
   0 -12   5      175.08      224.14     10.04 o
  -7 -11   5        8.48        8.76      4.68 o
  -6 -11   5       30.76       34.89      5.29 o
  -5 -11   5      277.64      297.02     10.35 o
  -4 -11   5       59.64       51.33      5.72 o
  -3 -11   5       25.82       23.15      3.05 o
  -2 -11   5      196.61      215.62      9.00 o
  -1 -11   5       50.99       45.82      5.70 o
   0 -11   5       37.55       46.44      5.99 o
   1 -11   5       47.04       45.30      6.26 o
   2 -11   5       59.50       72.43      6.87 o
  -7 -10   5        3.08        7.21      4.16 o
  -6 -10   5        4.11        5.64      4.24 o
  -5 -10   5      577.29      661.87     14.32 o
  -4 -10   5      105.55      107.88      6.66 o
  -3 -10   5        0.56        7.14      4.59 o
  -2 -10   5      126.97      148.58      9.33 o
  -1 -10   5      515.85      551.16     13.03 o
   0 -10   5       38.44       29.08      4.88 o
   1 -10   5      359.06      375.92     11.52 o
   2 -10   5        0.25        1.59      4.45 o
   3 -10   5        0.48        0.38      4.03 o
  -8  -9   5       22.90       22.61      5.08 o
  -7  -9   5       49.45       51.25      6.01 o
  -6  -9   5        0.04        0.96      4.49 o
  -5  -9   5      180.11      196.20      7.90 o
  -4  -9   5      486.43      463.85     11.47 o
  -3  -9   5      184.89      186.54      7.90 o
  -2  -9   5       76.21       77.62      5.94 o
  -1  -9   5       11.77        7.49      4.41 o
   0  -9   5      393.06      435.99     11.28 o
   1  -9   5        5.91        1.91      4.56 o
   2  -9   5        5.46        2.14      4.34 o
   3  -9   5       93.52       86.69      6.29 o
   4  -9   5        0.02        1.53      4.89 o
  -8  -8   5       72.17       81.73      5.88 o
  -7  -8   5        0.06        2.16      3.92 o
  -6  -8   5        2.10        1.65      4.20 o
  -5  -8   5      370.19      385.65     10.44 o
  -4  -8   5       62.55       63.26      5.27 o
  -3  -8   5      157.46      156.29      6.63 o
  -2  -8   5       57.36       44.84      4.63 o
  -1  -8   5        0.03       -1.85      3.32 o
   0  -8   5      238.75      231.81      8.17 o
   1  -8   5      969.35     1019.76     16.14 o
   2  -8   5        9.07        7.05      3.77 o
   3  -8   5      290.10      336.99     10.33 o
   4  -8   5      244.89      253.91      9.41 o
   5  -8   5       41.10       41.02      5.69 o
  -9  -7   5      155.40      168.29      8.65 o
  -8  -7   5      135.13      136.92      7.90 o
  -7  -7   5        0.31       -2.20      3.85 o
  -6  -7   5       24.09       23.75      4.50 o
  -5  -7   5      680.19      698.31     13.08 o
  -4  -7   5      408.78      457.79     10.53 o
  -3  -7   5       43.00       49.44      4.69 o
  -2  -7   5        3.70        3.52      3.53 o
  -1  -7   5        2.57        2.00      0.67 o
   0  -7   5      136.86      126.82      3.43 o
   1  -7   5      472.73      437.39     19.36 o
   2  -7   5       42.32       36.63      4.65 o
   3  -7   5       24.28       20.69      4.29 o
   4  -7   5      360.77      379.24     10.87 o
   5  -7   5      273.60      299.92     10.45 o
   6  -7   5       57.83       53.92      5.90 o
  -9  -6   5        0.90        0.02      3.63 o
  -8  -6   5       66.86       71.31      6.34 o
  -7  -6   5       40.19       43.63      5.54 o
  -6  -6   5      114.95      105.84      6.62 o
  -5  -6   5       64.85       58.21      4.89 o
  -4  -6   5      953.33      995.74     14.46 o
  -3  -6   5      325.00      362.72      8.83 o
  -2  -6   5       19.60       17.27      3.72 o
  -1  -6   5      546.66      553.14      8.57 o
   0  -6   5       44.46       40.38      2.57 o
   1  -6   5      282.80      298.18     10.23 o
   2  -6   5        1.45        2.68      1.62 o
   3  -6   5      413.01      383.42      9.69 o
   4  -6   5      103.51       90.64      5.98 o
   5  -6   5      720.44      762.84     14.55 o
   6  -6   5        0.14        0.28      4.43 o
   7  -6   5        1.18       -3.09      3.67 o
  -9  -5   5       31.30       30.93      5.43 o
  -8  -5   5       26.34       35.79      4.95 o
  -7  -5   5      292.46      292.06      9.56 o
  -6  -5   5       17.46       16.18      4.44 o
  -5  -5   5      613.63      659.11     12.33 o
  -4  -5   5      120.61      119.32      5.93 o
  -3  -5   5      305.26      291.40      7.69 o
  -2  -5   5        2.09        4.71      2.66 o
  -1  -5   5       67.56       71.88      4.43 o
   0  -5   5      108.91      106.64      2.56 o
   1  -5   5      130.38      124.61      4.00 o
   2  -5   5       25.10       19.72      1.72 o
   3  -5   5       44.13       39.44      2.68 o
   4  -5   5       98.82      100.29      5.85 o
   5  -5   5      287.24      250.30      8.34 o
   6  -5   5      138.05      122.71      6.73 o
   7  -5   5        0.03       -1.19      3.25 o
  -9  -4   5       10.88       12.57      5.69 o
  -8  -4   5      506.69      514.98     13.10 o
  -7  -4   5       70.17       69.38      6.05 o
  -6  -4   5       54.84       52.49      5.02 o
  -5  -4   5       46.24       43.99      5.03 o
  -4  -4   5      945.62      972.72     13.71 o
  -3  -4   5      659.71      675.75      4.15 o
  -2  -4   5      442.36      415.83      9.30 o
  -1  -4   5      146.81      156.41      5.22 o
   0  -4   5      981.88     1077.84      6.93 o
   1  -4   5      540.13      526.49      8.41 o
   2  -4   5      100.19       90.56      3.57 o
   3  -4   5      151.56      131.08      3.15 o
   4  -4   5       48.16       46.46      2.33 o
   5  -4   5        2.60       -0.87      3.64 o
   6  -4   5      195.42      192.81      7.33 o
   7  -4   5        6.39        2.24      3.34 o
   8  -4   5      156.73      156.86      7.56 o
  -9  -3   5        0.07        0.96      4.78 o
  -8  -3   5      378.31      366.17     11.41 o
  -7  -3   5      762.51      840.34     15.35 o
  -6  -3   5      182.56      197.13      7.73 o
  -5  -3   5      302.15      309.74      8.76 o
  -4  -3   5       52.57       49.14      4.61 o
  -3  -3   5      163.18      173.81      5.81 o
  -2  -3   5     1310.34     1356.51      6.94 o
  -1  -3   5      626.33      772.02     18.86 o
   0  -3   5        1.06        1.85      0.59 o
   1  -3   5      979.76     1019.92      7.38 o
   2  -3   5      628.41      591.89      9.96 o
   3  -3   5       54.04       56.34      1.34 o
   4  -3   5       41.03       32.72      2.14 o
   5  -3   5      124.06      128.26      5.58 o
   6  -3   5       42.22       40.70      4.24 o
   7  -3   5        1.02       -0.89      3.25 o
   8  -3   5        8.18        3.28      4.03 o
   9  -3   5       19.95       19.12      4.02 o
  -9  -2   5       10.21       12.59      4.81 o
  -8  -2   5       79.42       89.81      6.82 o
  -7  -2   5      167.18      191.92      8.14 o
  -6  -2   5      376.10      367.19      9.86 o
  -5  -2   5       11.30        8.26      3.66 o
  -4  -2   5       17.81       15.06      3.50 o
  -3  -2   5      665.31      684.47     10.47 o
  -2  -2   5      181.11      169.72      5.15 o
  -1  -2   5      290.18      339.43      2.55 o
   0  -2   5     1415.02     1593.92     26.79 o
   1  -2   5        2.12        4.33      1.04 o
   2  -2   5      938.01      952.31      9.17 o
   3  -2   5      342.45      333.03      4.41 o
   4  -2   5      163.84      172.14      3.03 o
   5  -2   5      920.10      959.89     13.42 o
   6  -2   5      350.13      376.00      8.62 o
   7  -2   5       62.55       47.94      4.50 o
   8  -2   5        0.98        1.03      3.75 o
   9  -2   5       11.99       12.62      4.71 o
  -8  -1   5      126.05      141.64      8.07 o
  -7  -1   5       11.70        9.78      4.28 o
  -6  -1   5       10.14       15.57      4.21 o
  -5  -1   5      193.07      168.97      6.47 o
  -4  -1   5       89.80      115.97      5.26 o
  -3  -1   5     1735.60     1803.44     16.28 o
  -2  -1   5     1369.53     1465.74     13.80 o
  -1  -1   5      296.01      341.11      4.04 o
   0  -1   5      328.33      318.12      3.09 o
   1  -1   5      178.70      211.06      2.63 o
   2  -1   5      326.47      384.12      4.62 o
   3  -1   5     2164.94     2335.86     11.05 o
   4  -1   5        9.14       10.14      1.55 o
   5  -1   5      465.01      499.77      8.38 o
   6  -1   5      665.84      696.97      8.02 o
   7  -1   5      221.77      253.31     10.19 o
   8  -1   5        7.73        5.46      2.46 o
   9  -1   5      125.36      122.86      4.80 o
  -8   0   5       26.39       24.15      4.51 o
  -7   0   5        2.10       -0.64      3.73 o
  -6   0   5       17.48       16.78      4.43 o
  -5   0   5      245.67      255.35      8.10 o
  -4   0   5      102.96       82.44      5.01 o
  -3   0   5        4.37        4.48      2.93 o
  -2   0   5     1722.29     1765.98     14.73 o
  -1   0   5        0.29        0.15      2.01 o
   0   0   5     1118.20     1271.72     14.58 o
   1   0   5      391.96      501.83     14.68 o
   2   0   5     1462.80     1597.07      6.66 o
   3   0   5        8.65        7.81      0.97 o
   4   0   5     1236.11     1376.22      6.81 o
   5   0   5        4.62        3.92      1.06 o
   6   0   5      121.16      132.35      3.31 o
   7   0   5      550.70      577.79      6.86 o
   8   0   5      647.99      705.01     10.55 o
   9   0   5       42.18       53.02      4.97 o
  10   0   5       30.16       23.92      5.15 o
  -8   1   5        4.08        7.58      5.20 o
  -7   1   5       61.80       59.01      5.84 o
  -6   1   5       45.52       42.46      4.67 o
  -5   1   5        1.61        6.49      3.84 o
  -4   1   5        0.05        0.31      3.51 o
  -3   1   5       41.73       35.76      3.62 o
  -2   1   5      868.50      856.46     10.59 o
  -1   1   5      189.76      193.16      4.68 o
   0   1   5     1387.48     1593.56      7.96 o
   1   1   5       21.79       16.17      1.09 o
   2   1   5        9.99        7.00      0.72 o
   3   1   5     3701.64     4277.33     30.65 o
   4   1   5      528.62      583.11      5.68 o
   5   1   5      335.40      383.32      3.77 o
   6   1   5       53.06       54.40      2.09 o
   7   1   5      525.14      503.23      5.86 o
   8   1   5      415.43      432.58      5.41 o
   9   1   5       45.48       56.46      5.95 o
  10   1   5        4.27        4.82      4.90 o
  -8   2   5       15.61       12.90      5.37 o
  -7   2   5      143.70      141.64      7.87 o
  -6   2   5       85.90       73.74      6.13 o
  -5   2   5      234.57      234.33      7.99 o
  -4   2   5      104.09      104.43      5.75 o
  -3   2   5      497.56      491.47      9.28 o
  -2   2   5       65.56       77.36      3.94 o
  -1   2   5     1211.27     1256.94     11.60 o
   0   2   5       17.65       13.60      1.37 o
   1   2   5      540.76      621.72      6.15 o
   2   2   5      343.94      329.57      2.50 o
   3   2   5     1020.55     1064.06      5.66 o
   4   2   5        9.16        7.44      0.57 o
   5   2   5       72.88       62.73      2.06 o
   6   2   5      447.73      418.56      4.36 o
   7   2   5        2.55        2.64      1.61 o
   8   2   5       88.73       89.35      2.86 o
   9   2   5       32.39       36.74      3.25 o
  10   2   5       37.08       20.73      5.50 o
  -7   3   5       86.15       91.52      6.68 o
  -6   3   5      955.93     1027.07     17.49 o
  -5   3   5      503.90      505.14     11.75 o
  -4   3   5       46.60       46.01      4.50 o
  -3   3   5       24.38       19.08      3.58 o
  -2   3   5     1247.90     1263.73     13.70 o
  -1   3   5       71.48       69.59      3.37 o
   0   3   5      345.96      352.92      7.18 o
   1   3   5        0.46        0.74      0.88 o
   2   3   5       70.03       78.05      1.00 o
   3   3   5     2060.35     2221.84     20.07 o
   4   3   5     1402.68     1421.52      8.08 o
   5   3   5        7.22        6.72      0.60 o
   6   3   5        0.15        0.02      1.16 o
   7   3   5     1057.54     1100.89      8.15 o
   8   3   5        1.17        2.53      2.38 o
   9   3   5       82.37       91.21      4.30 o
  10   3   5       86.43       92.75      4.36 o
  -7   4   5        3.71        2.26      4.69 o
  -6   4   5        6.77        2.61      4.79 o
  -5   4   5      530.49      510.73     12.11 o
  -4   4   5      338.00      351.30      9.46 o
  -3   4   5      560.37      547.96     10.82 o
  -2   4   5      271.35      258.83      7.01 o
  -1   4   5     1676.05     1743.47     15.11 o
   0   4   5       85.75       85.16      2.46 o
   1   4   5      258.53      272.32      4.25 o
   2   4   5      843.25      867.48      5.25 o
   3   4   5      227.69      250.07      3.55 o
   4   4   5     3310.08     3588.71     16.04 o
   5   4   5       12.57       14.33      1.80 o
   6   4   5      148.32      162.30      2.64 o
   7   4   5      824.07      836.25      9.26 o
   8   4   5      101.84      103.03     10.92 o
   9   4   5       38.25       42.39      3.47 o
  10   4   5       10.42        9.32      3.25 o
  11   4   5       35.04       35.92      5.80 o
  -6   5   5       88.42       80.50      6.63 o
  -5   5   5      211.89      206.46      8.70 o
  -4   5   5      480.96      477.65     11.51 o
  -3   5   5      168.01      169.70      6.72 o
  -2   5   5        1.90        0.63      2.39 o
  -1   5   5      914.89      889.78      6.66 o
   0   5   5     1405.57     1426.35     12.93 o
   1   5   5        5.36        4.16      1.20 o
   2   5   5       41.29       37.69      1.31 o
   3   5   5      874.31      864.08      3.78 o
   4   5   5        0.51       -0.19      1.60 o
   5   5   5      177.72      173.73      6.16 o
   6   5   5        0.02        3.21      2.39 o
   7   5   5      215.71      205.17      5.22 o
   8   5   5     1727.24     1768.14     25.15 o
   9   5   5      126.24      146.77      9.21 o
  10   5   5        3.90        5.79      3.06 o
  11   5   5       92.09       88.78      4.73 o
  -6   6   5       12.27       13.83      5.32 o
  -5   6   5      226.86      251.71      9.85 o
  -4   6   5       19.06       15.03      3.84 o
  -3   6   5      432.69      400.90      7.19 o
  -2   6   5       27.61       25.62      2.22 o
  -1   6   5        3.55        4.78      1.59 o
   0   6   5     1416.37     1516.89     43.41 o
   1   6   5      240.21      251.84      6.15 o
   2   6   5       35.42       33.20      1.65 o
   3   6   5      190.12      189.24      2.57 o
   4   6   5      228.12      223.48      4.76 o
   5   6   5        0.16       -0.61      3.13 o
   6   6   5       23.75       23.24      4.17 o
   7   6   5      276.07      256.94      5.67 o
   8   6   5      402.79      394.65      9.31 o
   9   6   5      133.67      141.27      5.08 o
  10   6   5        0.76        1.01      2.85 o
  11   6   5       19.07       16.18      3.19 o
  -5   7   5      209.95      224.50      9.61 o
  -4   7   5      287.36      294.86      9.98 o
  -3   7   5       15.70       14.08      2.91 o
  -2   7   5       49.98       42.95      4.37 o
  -1   7   5      284.82      313.75      4.90 o
   0   7   5       12.33       11.96      1.70 o
   1   7   5      349.16      355.84      7.86 o
   2   7   5        5.20        3.73      1.25 o
   3   7   5       16.59       17.62      1.28 o
   4   7   5     1778.89     1881.40      7.16 o
   5   7   5      544.78      561.44     11.83 o
   6   7   5       12.63       10.27      4.30 o
   7   7   5      408.14      409.47     10.66 o
   8   7   5      315.93      330.60     10.24 o
   9   7   5       30.07       25.33      3.21 o
  10   7   5       31.00       33.58      3.64 o
  -4   8   5      473.32      520.51     26.11 o
  -3   8   5      109.63      113.90      7.10 o
  -2   8   5        0.37       -0.85      4.01 o
  -1   8   5      462.81      472.85     10.52 o
   0   8   5      181.18      203.56      6.79 o
   1   8   5      150.90      123.14      4.98 o
   2   8   5       85.50      107.12      2.61 o
   3   8   5        0.59        2.60      1.28 o
   4   8   5       65.57       61.54      4.95 o
   5   8   5      736.96      771.41     11.51 o
   6   8   5      213.05      212.78      7.99 o
   7   8   5      242.84      256.39      9.04 o
   8   8   5      184.85      171.57      8.12 o
   9   8   5      130.26      133.16      7.45 o
  10   8   5        0.50       -1.45      4.78 o
  -3   9   5      114.79      115.61      7.17 o
  -2   9   5        1.42        0.32      3.89 o
  -1   9   5        7.58        9.64      3.57 o
   0   9   5      449.33      479.68     10.37 o
   1   9   5      173.63      189.11     15.24 o
   2   9   5       16.73       18.23      1.57 o
   3   9   5       19.32       17.33      1.83 o
   4   9   5       86.18       82.80      6.57 o
   5   9   5        0.52        0.61      2.23 o
   6   9   5      260.70      270.57      9.11 o
   7   9   5       28.51       18.66      4.63 o
   8   9   5        5.12        8.37      4.55 o
   9   9   5      137.90      141.07      7.74 o
  10   9   5      190.88      204.48      9.38 o
  -2  10   5       42.28       37.07      4.84 o
  -1  10   5        6.61        0.17      4.23 o
   0  10   5      127.53      129.24      8.97 o
   1  10   5      303.76      290.99      7.23 o
   2  10   5       43.23       32.69      2.27 o
   3  10   5        0.33        0.19      2.21 o
   4  10   5        0.03        0.26      2.47 o
   5  10   5       69.54       60.90      3.67 o
   6  10   5       21.26       14.29      4.40 o
   7  10   5       85.12       63.46      5.81 o
   8  10   5        2.65       -0.45      4.81 o
   9  10   5        5.25        7.10      5.12 o
  10  10   5      211.81      225.00     10.55 o
  -1  11   5       34.75       33.42      5.55 o
   0  11   5        1.11        4.88      2.73 o
   1  11   5      283.64      277.27      6.33 o
   2  11   5        0.15        1.21      3.25 o
   3  11   5       20.06       21.58      2.68 o
   4  11   5       16.08       17.36      3.61 o
   5  11   5      671.77      699.17      9.91 o
   6  11   5      139.97      123.37      8.06 o
   7  11   5      280.56      239.49      9.50 o
   8  11   5       21.87       29.44      5.06 o
   9  11   5        1.74        2.82      4.54 o
   0  12   5      147.79      134.23      8.27 o
   1  12   5       68.41       83.86      6.58 o
   2  12   5      200.34      208.22      9.15 o
   3  12   5        1.01       -0.06      2.58 o
   4  12   5       26.29       21.65      3.16 o
   5  12   5      236.51      235.82      6.32 o
   6  12   5      274.34      244.11      7.38 o
   7  12   5       18.90       14.94      4.62 o
   8  12   5        9.09        0.81      4.32 o
   3  13   5      111.46      119.19      4.76 o
   4  13   5       26.76       25.80      3.38 o
   5  13   5      108.95       97.75      4.66 o
   6  13   5      134.14      126.06      5.20 o
  -4 -12   6        6.27        3.99      4.48 o
  -3 -12   6       14.46       15.26      4.71 o
  -2 -12   6        1.57        1.05      5.11 o
  -1 -12   6       42.66       43.86      5.62 o
  -6 -11   6       57.90       73.32      7.14 o
  -5 -11   6       93.57       99.51      7.07 o
  -4 -11   6        9.84       14.50      4.95 o
  -3 -11   6       34.01       43.84      5.53 o
  -2 -11   6       69.69       92.61      7.66 o
  -1 -11   6      123.69      128.07      7.93 o
   0 -11   6        8.69        8.74      4.79 o
   1 -11   6       51.81       62.19      6.38 o
  -7 -10   6        1.29        7.43      4.43 o
  -6 -10   6        7.30        5.69      5.09 o
  -5 -10   6       80.58       86.93      6.68 o
  -4 -10   6      156.99      185.17      8.43 o
  -3 -10   6       27.33       32.47      5.19 o
  -2 -10   6       41.62       38.90      5.34 o
  -1 -10   6      500.54      614.29     14.13 o
   0 -10   6      260.99      292.22     10.33 o
   1 -10   6       21.54       28.81      5.21 o
   2 -10   6       91.90      105.00      7.49 o
   3 -10   6       70.31       68.26      6.48 o
  -7  -9   6       34.75       49.24      6.05 o
  -6  -9   6        4.59        4.17      4.78 o
  -5  -9   6      378.42      418.01     11.69 o
  -4  -9   6       14.60        9.41      4.55 o
  -3  -9   6       59.89       54.62      5.70 o
  -2  -9   6       91.13       76.30      5.99 o
  -1  -9   6        2.66        5.50      4.25 o
   0  -9   6       10.60       11.63      4.14 o
   1  -9   6      343.37      410.81     11.25 o
   2  -9   6       45.75       48.58      5.25 o
   3  -9   6        0.21        0.40      4.62 o
   4  -9   6      121.45      129.07      7.42 o
  -8  -8   6      316.90      337.58     11.30 o
  -7  -8   6       98.40      116.57      7.62 o
  -6  -8   6        0.06        0.52      3.95 o
  -5  -8   6       89.64      112.93      6.67 o
  -4  -8   6       27.10       33.23      5.06 o
  -3  -8   6        4.44        5.84      3.72 o
  -2  -8   6       25.20       27.60      4.58 o
  -1  -8   6        1.61        2.79      3.68 o
   0  -8   6      225.84      228.09      8.47 o
   1  -8   6       94.87       87.61      8.66 o
   2  -8   6      663.62      662.65     13.79 o
   3  -8   6        0.16        0.07      4.33 o
   4  -8   6       25.25       29.35      5.30 o
   5  -8   6      207.85      201.12      8.96 o
  -8  -7   6        0.98       -2.38      4.59 o
  -7  -7   6        0.99       -2.31      3.95 o
  -6  -7   6       69.05       59.21      5.72 o
  -5  -7   6       12.94       19.95      4.67 o
  -4  -7   6      675.61      725.44     13.64 o
  -3  -7   6        1.89        3.00      3.62 o
  -2  -7   6        1.62       -0.18      3.62 o
  -1  -7   6      360.25      394.51      9.65 o
   0  -7   6      175.12      169.95      3.61 o
   1  -7   6       20.29       14.83      1.47 o
   2  -7   6      568.76      579.79     12.33 o
   3  -7   6       62.78       44.95      5.25 o
   4  -7   6       73.22       65.36      5.74 o
   5  -7   6      127.55      145.55      7.89 o
   6  -7   6       39.09       35.59      5.43 o
  -8  -6   6      204.90      200.62      9.11 o
  -7  -6   6        7.15        7.87      4.28 o
  -6  -6   6       35.12       40.99      5.14 o
  -5  -6   6        6.79       11.59      4.13 o
  -4  -6   6     1425.14     1531.67     18.64 o
  -3  -6   6      873.23      917.01     14.30 o
  -2  -6   6       19.51       15.78      3.91 o
  -1  -6   6       29.72       30.05      3.88 o
   0  -6   6      302.93      329.11      4.63 o
   1  -6   6      509.57      535.74      8.95 o
   2  -6   6       95.71       92.37      2.93 o
   3  -6   6        7.98        2.64      3.59 o
   4  -6   6       27.46       25.76      4.46 o
   5  -6   6       66.57       60.56      5.16 o
   6  -6   6      221.69      254.41      9.29 o
   7  -6   6       30.11       25.05      4.80 o
  -8  -5   6      309.78      293.78     10.35 o
  -7  -5   6       43.92       49.93      5.86 o
  -6  -5   6      367.96      372.18     10.31 o
  -5  -5   6       41.39       36.08      5.05 o
  -4  -5   6      990.29     1010.10     14.88 o
  -3  -5   6      474.10      501.89     10.27 o
  -2  -5   6      593.26      616.95     11.03 o
  -1  -5   6       41.83       44.79      3.96 o
   0  -5   6        9.40        9.15      1.44 o
   1  -5   6     1278.37     1395.27     28.25 o
   2  -5   6      535.32      534.65      6.85 o
   3  -5   6       14.25       11.56      2.05 o
   4  -5   6      801.85      802.29     30.97 o
   5  -5   6      230.98      239.31      8.28 o
   6  -5   6       76.57       49.88      5.16 o
   7  -5   6        0.56        0.00      4.60 o
  -8  -4   6       16.78       24.82      5.12 o
  -7  -4   6      357.94      391.49     11.31 o
  -6  -4   6      226.31      234.36      8.57 o
  -5  -4   6       25.23       18.45      4.16 o
  -4  -4   6     2653.25     2875.81     24.50 o
  -3  -4   6     1611.74     1713.41     17.86 o
  -2  -4   6      232.65      236.52      3.10 o
  -1  -4   6      135.83      123.81      5.20 o
   0  -4   6       56.98       46.67      1.95 o
   1  -4   6      242.47      255.42      4.20 o
   2  -4   6     1307.18     1300.59      8.96 o
   3  -4   6        0.48        0.07      1.44 o
   4  -4   6       22.41       23.09      1.87 o
   5  -4   6      499.00      530.14      7.80 o
   6  -4   6      104.97      105.69      5.70 o
   7  -4   6       12.36        7.12      3.32 o
   8  -4   6        0.15        1.73      3.05 o
  -8  -3   6       11.57        1.76      4.79 o
  -7  -3   6       66.84       63.74      6.32 o
  -6  -3   6      456.38      495.32     11.95 o
  -5  -3   6       28.00       22.39      3.90 o
  -4  -3   6      110.51       96.66      5.79 o
  -3  -3   6      837.71      885.38     12.81 o
  -2  -3   6       35.79       38.26      3.42 o
  -1  -3   6      473.46      509.51      8.79 o
   0  -3   6       30.89       29.34      3.05 o
   1  -3   6      118.74      117.56      3.66 o
   2  -3   6       56.38       57.81      2.35 o
   3  -3   6       65.21       64.87      2.60 o
   4  -3   6      117.37      100.15      3.73 o
   5  -3   6      360.49      338.29      5.50 o
   6  -3   6      417.78      384.27      6.92 o
   7  -3   6        5.23        4.81      2.62 o
   8  -3   6        7.93        1.92      2.63 o
  -8  -2   6       13.99       11.40      5.36 o
  -7  -2   6        0.77       -0.46      4.77 o
  -6  -2   6       33.46       26.70      5.01 o
  -5  -2   6       30.87       32.52      4.23 o
  -4  -2   6      121.65      122.08      5.95 o
  -3  -2   6      122.47      111.23      5.32 o
  -2  -2   6      295.19      288.88      7.01 o
  -1  -2   6      438.47      449.83     10.57 o
   0  -2   6      630.76      796.76      9.87 o
   1  -2   6      328.94      333.17      3.60 o
   2  -2   6      209.40      198.63      4.46 o
   3  -2   6      251.49      231.31      3.37 o
   4  -2   6       22.70       19.62      1.69 o
   5  -2   6       36.45       30.86      2.01 o
   6  -2   6      848.53      843.99     14.94 o
   7  -2   6       55.31       39.36      3.11 o
   8  -2   6      103.39       92.26     10.39 o
   9  -2   6       17.06       16.42      3.17 o
  -8  -1   6      164.80      141.65      8.25 o
  -7  -1   6      598.40      623.32     14.12 o
  -6  -1   6        0.50        1.91      4.24 o
  -5  -1   6      454.91      455.31     10.47 o
  -4  -1   6       83.74       75.61      5.07 o
  -3  -1   6       29.46       19.88      3.37 o
  -2  -1   6      937.76      922.10     11.62 o
  -1  -1   6      424.04      416.80      4.10 o
   0  -1   6      898.02     1047.71     15.78 o
   1  -1   6     1821.57     2004.24     29.47 o
   2  -1   6       21.10       11.58      1.26 o
   3  -1   6        3.14        3.20      1.26 o
   4  -1   6      266.30      245.12      3.91 o
   5  -1   6       11.33       11.90      1.32 o
   6  -1   6      127.81      105.50      3.78 o
   7  -1   6        0.28        2.42      2.29 o
   8  -1   6       56.98       62.07      3.67 o
   9  -1   6       73.29       67.66      3.93 o
  -8   0   6        1.81        6.32      3.92 o
  -7   0   6     1104.51     1178.34     19.20 o
  -6   0   6      317.16      315.59      9.60 o
  -5   0   6        0.23       -1.38      3.61 o
  -4   0   6       19.34       20.42      4.02 o
  -3   0   6       59.96       41.35      3.66 o
  -2   0   6       28.52       30.02      3.13 o
  -1   0   6        3.32        7.51      1.22 o
   0   0   6      159.47      194.36      4.17 o
   1   0   6      171.66      168.63      4.87 o
   2   0   6        7.49        1.76      1.09 o
   3   0   6     1840.32     1898.47     11.19 o
   4   0   6       67.57       61.94      1.99 o
   5   0   6       10.70       10.76      1.25 o
   6   0   6      342.07      353.64      5.42 o
   7   0   6      116.98       95.55      3.63 o
   8   0   6        4.81        1.85      2.24 o
   9   0   6      187.67      194.06      9.01 o
  10   0   6        9.07        9.55      5.33 o
  -7   1   6       27.04       31.59      5.82 o
  -6   1   6      189.94      192.37      8.21 o
  -5   1   6      315.91      311.33      9.39 o
  -4   1   6        5.21        6.30      3.07 o
  -3   1   6      205.87      187.21      6.40 o
  -2   1   6      149.30      139.58      5.13 o
  -1   1   6        6.68        4.58      2.04 o
   0   1   6      282.32      359.10      8.43 o
   1   1   6       62.53       60.03      2.09 o
   2   1   6        0.03        0.32      1.04 o
   3   1   6       27.55       20.31      1.62 o
   4   1   6      183.87      197.26      3.38 o
   5   1   6       65.57       65.30      3.36 o
   6   1   6       49.22       47.57      1.92 o
   7   1   6        1.69        3.11      1.29 o
   8   1   6       32.95       30.88      1.95 o
   9   1   6      329.17      357.66     11.16 o
  10   1   6       21.79       15.64      4.90 o
  -7   2   6      256.70      263.66     10.44 o
  -6   2   6        5.24        1.60      4.46 o
  -5   2   6       24.74       27.60      4.77 o
  -4   2   6       73.41       66.24      4.73 o
  -3   2   6       39.18       32.72      4.07 o
  -2   2   6      819.31      771.01     10.96 o
  -1   2   6        2.22        2.50      2.13 o
   0   2   6       11.49       11.17      1.42 o
   1   2   6        1.94        2.58      1.02 o
   2   2   6      668.77      746.81      4.47 o
   3   2   6      693.20      763.71      3.17 o
   4   2   6      328.11      298.50      2.64 o
   5   2   6      193.96      197.25      3.26 o
   6   2   6       77.48       78.61      2.12 o
   7   2   6      312.21      309.62      4.16 o
   8   2   6      133.25      136.93      4.46 o
   9   2   6        0.14        1.55      2.61 o
  10   2   6       81.16       71.16      6.25 o
  -7   3   6      100.36       96.99      7.19 o
  -6   3   6        0.14       -0.14      3.76 o
  -5   3   6       98.41       93.36      6.41 o
  -4   3   6      433.56      411.92     10.19 o
  -3   3   6       15.34       18.67      3.90 o
  -2   3   6      267.65      257.29      6.89 o
  -1   3   6     1118.86     1134.74     12.30 o
   0   3   6      189.42      209.83      4.70 o
   1   3   6       69.10       76.37      1.85 o
   2   3   6        7.21        4.25      0.61 o
   3   3   6     1117.98     1194.72      9.16 o
   4   3   6      804.69      838.05      8.03 o
   5   3   6      621.25      661.43      6.04 o
   6   3   6       20.15       19.18      1.30 o
   7   3   6       97.95      101.89      5.97 o
   8   3   6       56.12       57.63      3.65 o
   9   3   6      552.82      606.92      9.06 o
  10   3   6        7.35        3.99      5.07 o
  -6   4   6       15.24       17.18      5.11 o
  -5   4   6       15.86       18.74      5.04 o
  -4   4   6      178.36      171.31      7.26 o
  -3   4   6       11.25       11.39      3.36 o
  -2   4   6      249.80      212.61      6.70 o
  -1   4   6      484.09      488.92      8.54 o
   0   4   6      684.90      669.05      5.43 o
   1   4   6        1.30        2.14      1.10 o
   2   4   6       21.35       20.60      1.11 o
   3   4   6     1239.47     1332.09      8.15 o
   4   4   6      801.67      798.01      8.08 o
   5   4   6      621.63      651.65     15.36 o
   6   4   6        5.93        5.32      2.50 o
   7   4   6       43.14       44.36      6.45 o
   8   4   6      114.73      111.99      4.32 o
   9   4   6      196.08      201.81      5.71 o
  10   4   6       30.50       33.55      6.77 o
  -6   5   6       51.84       56.91      6.14 o
  -5   5   6      264.27      262.79      9.54 o
  -4   5   6      285.33      270.96      9.07 o
  -3   5   6      303.75      283.86      8.58 o
  -2   5   6      254.33      207.22      6.85 o
  -1   5   6      117.38      114.15      8.84 o
   0   5   6      997.93     1020.21      8.22 o
   1   5   6      908.55      905.10      7.46 o
   2   5   6      365.30      332.74      3.15 o
   3   5   6        2.97        1.69      0.34 o
   4   5   6     1278.68     1335.14     10.96 o
   5   5   6        2.42        4.60      2.57 o
   6   5   6      111.28      107.21      5.52 o
   7   5   6      480.47      489.04      7.61 o
   8   5   6       39.47       28.52      3.13 o
   9   5   6      183.18      180.44      5.51 o
  10   5   6       50.53       54.84      4.04 o
  -5   6   6       24.08       15.83      4.11 o
  -4   6   6      204.27      212.75      8.63 o
  -3   6   6       23.83       11.26      4.09 o
  -2   6   6      162.35      150.55      4.44 o
  -1   6   6      241.85      267.31     13.84 o
   0   6   6      228.16      231.22      4.34 o
   1   6   6      473.95      483.51      5.77 o
   2   6   6      333.40      308.92      6.28 o
   3   6   6      348.90      346.61      6.03 o
   4   6   6      567.08      587.49      7.11 o
   5   6   6      236.58      250.98      7.78 o
   6   6   6      102.40       99.77      5.74 o
   7   6   6       59.88       55.07      5.26 o
   8   6   6      185.66      174.15      8.90 o
   9   6   6       10.83       12.75      3.13 o
  10   6   6       72.59       70.14      7.75 o
  -4   7   6      126.49      129.99      7.31 o
  -3   7   6       45.62       29.15      4.87 o
  -2   7   6        2.07        2.85      3.08 o
  -1   7   6      408.89      425.33      5.06 o
   0   7   6      265.76      248.12      5.61 o
   1   7   6        0.32        1.05      1.41 o
   2   7   6       13.33       15.82      1.41 o
   3   7   6        0.61        0.00      1.11 o
   4   7   6        4.76        2.19      1.90 o
   5   7   6      963.96     1041.54      8.60 o
   6   7   6      589.44      573.94     11.78 o
   7   7   6       39.35       38.72      5.48 o
   8   7   6      224.59      224.28      8.53 o
   9   7   6      201.27      215.95     10.58 o
  10   7   6       38.03       37.14      3.85 o
  -4   8   6       22.75       16.00      4.81 o
  -3   8   6      447.92      453.75     11.79 o
  -2   8   6      103.77       98.88      4.49 o
  -1   8   6      230.07      245.23      8.02 o
   0   8   6      301.41      324.74      8.14 o
   1   8   6       33.51       33.42      2.26 o
   2   8   6       27.83       24.16      1.78 o
   3   8   6       17.78       14.11      1.95 o
   4   8   6      105.31      114.10      4.10 o
   5   8   6        1.16       -1.19      2.16 o
   6   8   6      191.22      167.78      7.31 o
   7   8   6      102.25      113.29      6.82 o
   8   8   6      229.53      237.80      9.24 o
   9   8   6      124.20      116.53      7.14 o
  10   8   6       70.97       76.60      6.56 o
  -3   9   6      102.73      106.40      4.94 o
  -2   9   6       99.36       87.65      4.58 o
  -1   9   6        0.11       -0.31      3.33 o
   0   9   6       63.21       68.63      4.90 o
   1   9   6      283.73      351.33     12.33 o
   2   9   6      163.58      187.11      5.68 o
   3   9   6      485.12      492.95      8.57 o
   4   9   6      214.08      205.57      5.42 o
   5   9   6        9.71        7.13      2.67 o
   6   9   6      321.52      300.78      9.31 o
   7   9   6        4.66        6.66      4.70 o
   8   9   6       74.40       64.04      6.05 o
   9   9   6        6.28        7.92      4.15 o
  10   9   6       33.28       33.54      5.64 o
  -2  10   6       27.73       31.52      4.87 o
  -1  10   6       14.67       18.80      4.23 o
   0  10   6       27.78       35.13      3.24 o
   1  10   6       69.59       64.35      5.26 o
   2  10   6       92.10       80.30      6.20 o
   3  10   6      161.87      142.36      4.85 o
   4  10   6       79.60       69.36      3.90 o
   5  10   6      160.07      154.33      5.00 o
   6  10   6       80.57       74.54      4.35 o
   7  10   6        0.56       -0.72      3.97 o
   8  10   6       29.11       20.96      4.79 o
   9  10   6        2.14       -3.43      4.11 o
   0  11   6      175.44      185.21      8.82 o
   1  11   6       25.35       26.34      4.52 o
   2  11   6       39.16       30.90      4.40 o
   3  11   6        0.80       -0.10      2.55 o
   4  11   6        0.69        0.61      2.46 o
   5  11   6       36.36       48.06      3.77 o
   6  11   6      238.29      256.35     12.91 o
   7  11   6      130.45      125.85      7.82 o
   8  11   6        0.00        0.56      4.68 o
   9  11   6       64.66       62.16      6.99 o
   1  12   6      235.05      245.26      9.76 o
   2  12   6       16.08       17.15      4.63 o
   3  12   6       39.60       38.42      4.72 o
   4  12   6       45.44       37.49      3.46 o
   5  12   6        6.06        7.43      2.63 o
   6  12   6        8.69        7.65      3.75 o
   7  12   6      272.53      281.63     10.60 o
   8  12   6        0.62       -0.90      4.76 o
   4  13   6       12.77       10.96      2.84 o
   5  13   6       32.00       30.22      3.38 o
  -5 -11   7       40.31       49.09      6.33 o
  -4 -11   7       26.85       27.37      5.46 o
  -3 -11   7        7.69       12.46      5.01 o
  -2 -11   7      114.79      130.68      7.84 o
  -1 -11   7       38.85       38.97      5.89 o
   0 -11   7       29.44       31.43      5.91 o
  -6 -10   7        0.51       -0.26      4.97 o
  -5 -10   7      176.66      200.03      9.42 o
  -4 -10   7       22.10       24.29      4.71 o
  -3 -10   7        0.31        3.46      4.62 o
  -2 -10   7        2.00        2.94      4.09 o
  -1 -10   7       16.96       29.56      5.21 o
   0 -10   7        1.72       -0.67      3.75 o
   1 -10   7       36.00       40.26      5.73 o
   2 -10   7       26.15       27.14      5.43 o
  -7  -9   7        1.45        0.95      4.84 o
  -6  -9   7        8.54        5.48      4.82 o
  -5  -9   7       30.95       28.08      5.64 o
  -4  -9   7      122.02      128.53      7.54 o
  -3  -9   7      143.51      140.69      7.71 o
  -2  -9   7        1.30        0.94      4.66 o
  -1  -9   7       49.13       42.12      5.38 o
   0  -9   7        0.13        1.29      4.57 o
   1  -9   7        6.57        5.05      3.99 o
   2  -9   7       63.57       55.99      5.77 o
   3  -9   7        0.22       -1.95      4.69 o
  -7  -8   7      123.83      142.76      8.20 o
  -6  -8   7       68.62       60.81      6.53 o
  -5  -8   7       43.91       38.66      5.80 o
  -4  -8   7       96.43      103.83      6.28 o
  -3  -8   7       54.78       62.66      5.76 o
  -2  -8   7       88.94       87.61      6.01 o
  -1  -8   7       54.85       57.26      5.67 o
   0  -8   7        6.87        4.99      1.83 o
   1  -8   7      182.75      188.45      7.88 o
   2  -8   7        9.08       15.56      3.90 o
   3  -8   7        1.99        1.28      2.33 o
   4  -8   7       21.20       22.42      3.04 o
   5  -8   7       26.84       29.07      3.53 o
  -7  -7   7       16.16        8.56      4.65 o
  -6  -7   7       33.12       25.74      4.75 o
  -5  -7   7       81.68       76.30      5.67 o
  -4  -7   7       22.23       18.12      4.38 o
  -3  -7   7        9.74        7.27      3.79 o
  -2  -7   7      124.33      118.12      6.34 o
  -1  -7   7      335.67      340.83      9.42 o
   0  -7   7       86.80       88.04      5.94 o
   1  -7   7       78.89       78.61      2.39 o
   2  -7   7      156.05      143.75      9.47 o
   3  -7   7       31.18       26.01      3.33 o
   4  -7   7       16.34       19.12      2.94 o
   5  -7   7      138.98      149.20      5.46 o
  -8  -6   7      206.01      257.30     10.80 o
  -7  -6   7      225.44      247.95      9.93 o
  -6  -6   7      113.97      104.31      6.56 o
  -5  -6   7       11.59        8.93      4.26 o
  -4  -6   7      109.34      106.98      6.08 o
  -3  -6   7        0.00        2.53      3.79 o
  -2  -6   7      145.15      150.29      6.63 o
  -1  -6   7      160.61      154.68      6.58 o
   0  -6   7       15.30       11.23      1.54 o
   1  -6   7        2.71        0.88      1.37 o
   2  -6   7      377.41      388.94      7.10 o
   3  -6   7       80.46       67.59      3.43 o
   4  -6   7        4.99        2.54      2.27 o
   5  -6   7       73.59       70.98      4.10 o
   6  -6   7       71.99       73.53      4.35 o
  -8  -5   7        2.80        7.40      4.58 o
  -7  -5   7      217.10      222.76      9.75 o
  -6  -5   7      297.52      303.37     10.18 o
  -5  -5   7      418.02      415.89     10.83 o
  -4  -5   7       13.93        7.47      3.77 o
  -3  -5   7       93.09       81.81      5.58 o
  -2  -5   7        0.22       -0.37      3.59 o
  -1  -5   7        4.21        2.15      3.39 o
   0  -5   7       67.54       55.01      4.41 o
   1  -5   7      445.53      457.01      6.93 o
   2  -5   7     1234.09     1325.99      8.45 o
   3  -5   7      817.94      805.26     11.72 o
   4  -5   7       22.00       16.31      1.69 o
   5  -5   7       18.33       21.91      2.85 o
   6  -5   7      177.10      178.88      5.43 o
   7  -5   7       92.01       93.03      4.60 o
  -8  -4   7       55.01       43.35      6.46 o
  -7  -4   7       13.93        9.20      5.10 o
  -6  -4   7      380.73      395.33     11.39 o
  -5  -4   7      459.11      474.71     11.60 o
  -4  -4   7        8.77        0.72      3.29 o
  -3  -4   7      784.98      806.18     13.20 o
  -2  -4   7      504.55      546.20     10.45 o
  -1  -4   7        0.18        0.33      2.95 o
   0  -4   7        9.65        8.02      3.00 o
   1  -4   7      378.16      381.82      7.02 o
   2  -4   7      112.52      103.42      5.83 o
   3  -4   7     2884.90     3070.72     15.31 o
   4  -4   7       99.45       94.11      3.80 o
   5  -4   7        0.26        0.52      1.50 o
   6  -4   7      290.07      322.65      6.76 o
   7  -4   7       92.64       84.69      4.41 o
   8  -4   7        3.35       -0.81      3.03 o
  -8  -3   7        0.17        1.99      4.34 o
  -7  -3   7       17.69       16.36      4.63 o
  -6  -3   7       76.91       61.84      5.85 o
  -5  -3   7      797.97      850.37     14.80 o
  -4  -3   7      174.96      156.62      6.55 o
  -3  -3   7      200.26      215.34      7.34 o
  -2  -3   7      832.56      893.37     12.72 o
  -1  -3   7      434.57      410.03      8.57 o
   0  -3   7      233.56      252.21      6.63 o
   1  -3   7       38.08       31.88      2.40 o
   2  -3   7     1679.33     1805.47     12.02 o
   3  -3   7      294.71      290.60      4.12 o
   4  -3   7       41.44       35.61      2.06 o
   5  -3   7      276.93      248.36      6.25 o
   6  -3   7       79.61       75.80      4.13 o
   7  -3   7      364.74      362.93     16.68 o
   8  -3   7      120.73      119.17      4.98 o
  -8  -2   7       19.30       21.91      5.16 o
  -7  -2   7       24.29       22.91      5.36 o
  -6  -2   7      318.85      321.33     10.54 o
  -5  -2   7       14.95       13.93      4.13 o
  -4  -2   7       99.89       79.19      5.05 o
  -3  -2   7      310.70      317.86      8.34 o
  -2  -2   7      115.24      111.07      7.96 o
  -1  -2   7      589.61      626.87     16.61 o
   0  -2   7      324.41      297.36      6.85 o
   1  -2   7       19.74       20.97      2.16 o
   2  -2   7     1285.50     1428.76     10.30 o
   3  -2   7     1538.46     1598.52     11.04 o
   4  -2   7       20.48       25.41      1.85 o
   5  -2   7       78.35       72.46      3.10 o
   6  -2   7       98.72       93.13      5.27 o
   7  -2   7      106.61       94.00      5.27 o
   8  -2   7      342.17      340.05     16.91 o
   9  -2   7       17.16       18.20      4.88 o
  -7  -1   7      109.59      102.85      7.32 o
  -6  -1   7       93.01       91.02      6.55 o
  -5  -1   7      217.16      233.74      8.32 o
  -4  -1   7       48.57       29.42      3.80 o
  -3  -1   7      887.99      892.94     13.44 o
  -2  -1   7        8.22       14.35      3.20 o
  -1  -1   7      228.33      259.52      4.99 o
   0  -1   7      926.45     1034.97     41.06 o
   1  -1   7       10.75        9.66      1.63 o
   2  -1   7      127.01      112.67      2.47 o
   3  -1   7     1373.06     1437.57     11.87 o
   4  -1   7      230.77      219.86      3.56 o
   5  -1   7       17.41       12.39      1.75 o
   6  -1   7       26.74       19.05      1.91 o
   7  -1   7       63.52       67.26      3.23 o
   8  -1   7        4.99        5.93      2.36 o
   9  -1   7       44.08       46.32      5.77 o
  -7   0   7        3.71        2.83      4.95 o
  -6   0   7      189.90      165.03      8.19 o
  -5   0   7      526.20      544.24     12.00 o
  -4   0   7        1.19        1.59      3.63 o
  -3   0   7      497.75      518.13     10.15 o
  -2   0   7      213.97      187.91      6.21 o
  -1   0   7        3.28        4.03      1.30 o
   0   0   7       16.78       14.52      1.45 o
   1   0   7        5.64        6.83      1.54 o
   2   0   7        0.00        2.29      1.34 o
   3   0   7       60.17       56.73      1.90 o
   4   0   7        3.20        1.73      1.25 o
   5   0   7      852.30      880.28      7.54 o
   6   0   7      266.58      230.03      4.19 o
   7   0   7       96.73       76.32      5.21 o
   8   0   7      443.09      481.05     12.40 o
   9   0   7        0.54        0.66      4.44 o
  -7   1   7        0.45       -0.17      3.90 o
  -6   1   7        6.69        6.38      4.74 o
  -5   1   7      422.35      396.76     10.82 o
  -4   1   7       28.09       29.79      4.10 o
  -3   1   7        6.23        3.04      3.12 o
  -2   1   7      413.18      398.96      8.36 o
  -1   1   7      275.85      267.61      4.25 o
   0   1   7     1055.43     1190.74      7.95 o
   1   1   7      788.21      931.60      7.34 o
   2   1   7      178.04      198.67      3.31 o
   3   1   7        0.04        1.50      1.20 o
   4   1   7       30.41       21.79      1.50 o
   5   1   7       67.40       61.46      2.05 o
   6   1   7       36.90       37.82      2.35 o
   7   1   7      325.58      293.01      6.44 o
   8   1   7      132.05      137.78      7.16 o
   9   1   7      157.65      166.90      8.05 o
  10   1   7        1.47        8.36      5.10 o
  -7   2   7       98.07       94.29      6.70 o
  -6   2   7      358.27      333.91     10.70 o
  -5   2   7       25.57       22.32      5.01 o
  -4   2   7      324.75      343.18      9.49 o
  -3   2   7      133.09      112.51      5.81 o
  -2   2   7       14.58       11.42      3.16 o
  -1   2   7      534.93      526.02      8.73 o
   0   2   7     1329.87     1294.54      7.39 o
   1   2   7     1014.30     1090.91      6.93 o
   2   2   7      301.16      305.83      3.29 o
   3   2   7      184.47      169.01      4.18 o
   4   2   7        2.41        3.64      0.60 o
   5   2   7        8.30        4.78      0.93 o
   6   2   7       12.54        9.26      1.16 o
   7   2   7      146.47      153.64      4.38 o
   8   2   7        2.97       -0.52      1.95 o
   9   2   7      477.58      542.78     13.70 o
  10   2   7       67.68       73.91      7.16 o
  -6   3   7      221.76      215.72      8.92 o
  -5   3   7      350.73      381.51     10.83 o
  -4   3   7        3.60       -1.36      3.91 o
  -3   3   7      183.33      163.15      6.68 o
  -2   3   7        5.59        4.60      3.05 o
  -1   3   7      148.14      151.65      5.18 o
   0   3   7      376.60      350.97      5.61 o
   1   3   7       42.14       34.92      1.64 o
   2   3   7       78.76       64.88      3.44 o
   3   3   7       30.05       22.36      1.35 o
   4   3   7     1166.40     1193.81     10.05 o
   5   3   7       74.56       87.51      3.01 o
   6   3   7      195.21      189.70      3.96 o
   7   3   7      200.40      185.77     11.94 o
   8   3   7      216.17      224.25      5.43 o
   9   3   7      161.31      185.41      5.13 o
  10   3   7      211.13      209.93      9.43 o
  -6   4   7       76.81       72.44      6.60 o
  -5   4   7       21.06       17.58      4.12 o
  -4   4   7      468.57      471.13     11.45 o
  -3   4   7       17.45       10.77      3.41 o
  -2   4   7        0.11       -3.22      3.22 o
  -1   4   7      165.30      150.09      6.78 o
   0   4   7      421.77      418.62      5.07 o
   1   4   7        0.67        0.04      1.28 o
   2   4   7      295.93      271.99      6.93 o
   3   4   7      709.48      756.49      8.26 o
   4   4   7      547.89      560.26     13.67 o
   5   4   7     1295.32     1365.64     11.52 o
   6   4   7       47.19       47.09      2.73 o
   7   4   7       39.39       30.43      2.96 o
   8   4   7       60.20       65.29      3.47 o
   9   4   7        9.40        5.89      2.34 o
  10   4   7      290.44      300.50      7.19 o
  -5   5   7       37.59       28.68      5.53 o
  -4   5   7      306.73      319.49      9.86 o
  -3   5   7     1059.68     1058.52     16.01 o
  -2   5   7        0.02       -0.37      2.95 o
  -1   5   7        5.64        1.66      1.92 o
   0   5   7      334.55      321.19      4.34 o
   1   5   7       26.58       21.88      1.70 o
   2   5   7      801.17      821.34      5.73 o
   3   5   7        1.07        0.38      0.34 o
   4   5   7       19.82       25.78      2.63 o
   5   5   7     1183.86     1208.81     11.07 o
   6   5   7      101.48      105.71      6.07 o
   7   5   7       99.33       91.05      7.75 o
   8   5   7       97.33       97.04      4.20 o
   9   5   7      116.18      130.66      7.38 o
  10   5   7       14.57       11.99      3.23 o
  -5   6   7        5.28        1.91      4.10 o
  -4   6   7       13.67        9.54      4.58 o
  -3   6   7      330.41      290.18      9.11 o
  -2   6   7        9.21        9.20      2.17 o
  -1   6   7       19.95       18.98      4.19 o
   0   6   7      148.85      143.24      5.41 o
   1   6   7       40.13       43.59      4.06 o
   2   6   7        0.73        1.05      1.20 o
   3   6   7        7.11        4.42      0.99 o
   4   6   7     1116.14     1141.19      9.68 o
   5   6   7       85.36       86.94     12.44 o
   6   6   7      929.45      979.71     10.76 o
   7   6   7      114.48       89.36      5.79 o
   8   6   7        9.98        8.14      4.13 o
   9   6   7      367.81      383.74      7.75 o
  10   6   7      320.94      316.94      7.51 o
  -4   7   7       86.47       76.65      6.64 o
  -3   7   7        0.05       -2.34      3.94 o
  -2   7   7        3.20        2.72      3.23 o
  -1   7   7        7.04        5.03      1.83 o
   0   7   7      218.43      225.74      5.00 o
   1   7   7      891.92      863.01      7.03 o
   2   7   7      294.89      287.46      3.95 o
   3   7   7      282.49      277.81      4.66 o
   4   7   7      696.26      702.37     10.58 o
   5   7   7      325.61      320.34      9.64 o
   6   7   7      869.09      863.15     14.79 o
   7   7   7       12.20       11.50      4.15 o
   8   7   7       13.88       10.31      4.73 o
   9   7   7       51.67       52.44      5.64 o
  10   7   7      441.62      450.80      8.84 o
  -3   8   7       80.98       71.17      5.68 o
  -2   8   7       85.38       62.44      4.82 o
  -1   8   7       26.17       18.63      3.51 o
   0   8   7        3.70        1.58      2.16 o
   1   8   7      266.30      279.33      4.41 o
   2   8   7      241.66      238.63      6.02 o
   3   8   7       25.28       25.38      2.36 o
   4   8   7      196.57      176.64      6.30 o
   5   8   7       69.58       76.54      3.15 o
   6   8   7       51.21       47.19      5.25 o
   7   8   7       29.11       26.96      4.70 o
   8   8   7       15.72       15.31      4.26 o
   9   8   7       15.86       13.41      4.27 o
  10   8   7       43.63       33.24      5.23 o
  -2   9   7       21.23       17.12      4.32 o
  -1   9   7       24.53       18.69      3.99 o
   0   9   7       82.52       72.17      3.71 o
   1   9   7        2.80       -1.26      3.26 o
   2   9   7       66.02       69.17      4.52 o
   3   9   7      356.78      380.35      9.17 o
   4   9   7        0.27        0.12      2.08 o
   5   9   7      169.33      160.27      5.23 o
   6   9   7      196.13      218.49      8.49 o
   7   9   7       69.66       70.90      6.37 o
   8   9   7       47.87       38.33      5.46 o
   9   9   7       30.37       29.31      5.20 o
  10   9   7        7.42        3.29      5.05 o
  -1  10   7        2.61        5.38      2.12 o
   0  10   7       97.11       82.26      3.99 o
   1  10   7       11.55        6.15      4.04 o
   2  10   7        9.93       11.88      3.79 o
   3  10   7       50.18       51.16      5.05 o
   4  10   7        0.63        0.43      2.65 o
   5  10   7      112.54       99.64      4.62 o
   6  10   7      351.61      362.69      7.75 o
   7  10   7      101.99       91.10      6.71 o
   8  10   7       92.47       94.19      6.81 o
   9  10   7        1.20       -0.80      4.50 o
   0  11   7       23.71       19.65      4.91 o
   1  11   7      271.01      306.88     10.99 o
   2  11   7       66.95       72.96      6.16 o
   3  11   7       14.76       10.46      4.29 o
   4  11   7        1.33        4.70      3.03 o
   5  11   7       51.78       52.50      8.72 o
   6  11   7       42.36       35.44      3.76 o
   7  11   7      178.09      176.91      8.54 o
   8  11   7       35.22       32.59      5.56 o
   2  12   7      133.79      140.32      7.96 o
   3  12   7      382.08      390.59     12.22 o
   4  12   7        2.01        4.14      2.78 o
   5  12   7        0.22        2.57      2.78 o
   6  12   7       45.60       42.96      4.09 o
   7  12   7        8.19        0.80      4.21 o
  -5 -10   8       15.17       20.12      5.95 o
  -4 -10   8      213.16      255.13     10.13 o
  -3 -10   8      250.00      286.24     10.64 o
  -2 -10   8       24.99       17.39      4.18 o
  -1 -10   8       33.27       25.10      5.15 o
   0 -10   8      299.07      389.12     12.10 o
   1 -10   8       35.07       39.84      5.51 o
  -6  -9   8        1.43        3.09      3.68 o
  -5  -9   8      172.48      185.00      9.03 o
  -4  -9   8       74.43       73.10      6.17 o
  -3  -9   8       56.02       53.94      5.76 o
  -2  -9   8       44.41       43.15      5.60 o
  -1  -9   8        0.65        1.65      4.05 o
   0  -9   8      139.19      156.85      7.89 o
   1  -9   8      390.81      416.78     12.14 o
   2  -9   8        1.30       -2.89      4.04 o
   3  -9   8       10.98        9.94      4.71 o
  -6  -8   8       13.49       13.12      5.02 o
  -5  -8   8      112.75      112.45      7.27 o
  -4  -8   8        0.13        1.10      4.40 o
  -3  -8   8       29.37       21.21      5.08 o
  -2  -8   8       53.96       43.80      5.17 o
  -1  -8   8       87.15       85.97      6.44 o
   0  -8   8        1.88        1.18      2.14 o
   1  -8   8       95.39      116.21      6.93 o
   2  -8   8      119.29      132.68      7.64 o
   3  -8   8       28.61       22.22      4.83 o
   4  -8   8        9.78        5.75      4.15 o
  -7  -7   8       77.82       87.05      7.48 o
  -6  -7   8        8.40        3.78      4.80 o
  -5  -7   8        1.10        2.58      4.04 o
  -4  -7   8      448.70      457.19     12.03 o
  -3  -7   8       92.25       98.32      6.70 o
  -2  -7   8        0.92       -0.06      4.20 o
  -1  -7   8        2.53        5.01      3.25 o
   0  -7   8        0.02        1.44      3.73 o
   1  -7   8       63.58       54.71      3.72 o
   2  -7   8      136.67      140.24      7.23 o
   3  -7   8       18.94       20.99      2.59 o
   4  -7   8       79.50       73.77      7.62 o
   5  -7   8       39.66       34.89      3.40 o
  -7  -6   8       95.94       88.78      6.81 o
  -6  -6   8      290.70      308.74     10.81 o
  -5  -6   8       10.15       11.94      4.56 o
  -4  -6   8       39.00       38.66      4.93 o
  -3  -6   8      421.70      433.55     10.95 o
  -2  -6   8      275.86      270.29      8.69 o
  -1  -6   8      334.22      346.18      9.36 o
   0  -6   8      141.85      128.78      6.11 o
   1  -6   8      101.63       98.00      2.67 o
   2  -6   8        3.73        3.89      1.45 o
   3  -6   8       24.15       18.77      3.56 o
   4  -6   8        0.32        0.74      2.20 o
   5  -6   8        0.08        1.89      2.54 o
   6  -6   8      184.23      187.87      6.35 o
  -7  -5   8       88.74       90.94      7.34 o
  -6  -5   8       50.80       46.65      6.27 o
  -5  -5   8       55.13       40.87      5.39 o
  -4  -5   8      172.86      170.59      7.65 o
  -3  -5   8        5.31        7.46      3.94 o
  -2  -5   8      578.95      579.85     11.67 o
  -1  -5   8      164.86      155.10      6.46 o
   0  -5   8       97.12       86.97      5.31 o
   1  -5   8       98.31       90.49      2.60 o
   2  -5   8     1427.32     1506.04     11.89 o
   3  -5   8       10.87       12.04      1.75 o
   4  -5   8       42.28       39.30      2.77 o
   5  -5   8       49.55       47.24      3.39 o
   6  -5   8      127.72      125.33      5.97 o
   7  -5   8      231.24      251.31      6.78 o
  -7  -4   8       65.81       68.19      6.45 o
  -6  -4   8      530.12      579.90     14.08 o
  -5  -4   8        7.79       12.78      4.61 o
  -4  -4   8       22.29       18.88      3.95 o
  -3  -4   8      175.19      174.89      6.93 o
  -2  -4   8       45.71       50.08      4.48 o
  -1  -4   8     1100.58     1074.13     14.63 o
   0  -4   8       51.02       42.79      3.96 o
   1  -4   8       73.33       62.92      2.86 o
   2  -4   8      443.22      460.75      7.44 o
   3  -4   8        0.68        0.22      1.69 o
   4  -4   8      258.48      243.78      6.93 o
   5  -4   8        5.29        3.13      1.60 o
   6  -4   8       15.38       14.56      2.75 o
   7  -4   8      103.34      104.83      5.20 o
  -7  -3   8       37.99       48.77      6.24 o
  -6  -3   8      292.11      304.03     10.34 o
  -5  -3   8        7.71        6.46      3.56 o
  -4  -3   8      316.19      314.34      9.42 o
  -3  -3   8        6.24        4.60      3.29 o
  -2  -3   8      167.26      164.66      6.47 o
  -1  -3   8      110.80      104.99      5.28 o
   0  -3   8      240.13      242.37      6.86 o
   1  -3   8       17.82       14.62      2.22 o
   2  -3   8        0.05       -0.76      1.59 o
   3  -3   8      328.84      330.16      4.56 o
   4  -3   8      205.33      197.26      4.33 o
   5  -3   8       12.77       10.79      1.89 o
   6  -3   8      405.56      416.15      8.07 o
   7  -3   8       50.02       49.70      5.65 o
   8  -3   8       81.15       82.30      6.64 o
  -7  -2   8       31.93       34.64      5.79 o
  -6  -2   8      212.87      232.50      9.59 o
  -5  -2   8      323.09      326.84      9.88 o
  -4  -2   8      379.90      370.42      9.88 o
  -3  -2   8       20.27       19.53      3.99 o
  -2  -2   8      468.79      511.92     10.30 o
  -1  -2   8       84.20       69.54      4.52 o
   0  -2   8      259.26      259.44      6.74 o
   1  -2   8       52.93       44.95      2.54 o
   2  -2   8      120.79      109.68      3.14 o
   3  -2   8     3685.75     4048.17     20.85 o
   4  -2   8      583.66      569.67      8.40 o
   5  -2   8      299.22      284.92      4.50 o
   6  -2   8      140.77      129.18      3.44 o
   7  -2   8      186.29      192.68      9.69 o
   8  -2   8       25.95       25.70      4.67 o
  -7  -1   8       35.45       36.04      6.05 o
  -6  -1   8        1.60        1.10      3.82 o
  -5  -1   8      734.71      745.82     14.76 o
  -4  -1   8      107.47       98.58      6.26 o
  -3  -1   8       43.70       47.03      4.53 o
  -2  -1   8     1005.27     1056.80     23.96 o
  -1  -1   8      373.39      381.89      6.02 o
   0  -1   8      122.27      121.39      4.66 o
   1  -1   8       31.60       26.19      2.27 o
   2  -1   8      328.14      345.85      8.64 o
   3  -1   8      187.00      162.90      3.24 o
   4  -1   8     1346.08     1478.92     16.03 o
   5  -1   8       80.09       83.38      2.70 o
   6  -1   8       53.10       47.51      2.87 o
   7  -1   8       75.47       78.69      5.56 o
   8  -1   8      404.06      468.48     12.89 o
   9  -1   8        1.91        1.69      4.45 o
  -7   0   8        3.93       -0.07      4.07 o
  -6   0   8      192.54      172.79      8.17 o
  -5   0   8        0.04        1.35      4.37 o
  -4   0   8      765.95      756.19     13.82 o
  -3   0   8       21.35       13.90      3.60 o
  -2   0   8      500.36      455.88      9.50 o
  -1   0   8      653.95      647.71      8.16 o
   0   0   8       37.46       32.14      1.84 o
   1   0   8       12.37       18.14      1.96 o
   2   0   8       41.02       45.28      2.27 o
   3   0   8     1100.71     1181.00     23.40 o
   4   0   8       50.87       40.68      1.94 o
   5   0   8        1.90        1.17      1.39 o
   6   0   8       12.10       12.39      1.73 o
   7   0   8      259.85      258.05      9.11 o
   8   0   8      150.61      169.77      8.16 o
   9   0   8      192.84      232.27      9.75 o
  -6   1   8       48.02       33.92      5.23 o
  -5   1   8      346.97      325.12     10.38 o
  -4   1   8      205.03      190.62      7.79 o
  -3   1   8       46.37       38.19      4.24 o
  -2   1   8        6.22        3.60      3.15 o
  -1   1   8      368.73      387.54     13.70 o
   0   1   8       27.76       23.71      1.87 o
   1   1   8       30.47       28.45      2.16 o
   2   1   8       44.22       39.29      2.04 o
   3   1   8     1412.20     1479.17     15.34 o
   4   1   8       43.18       37.02      2.43 o
   5   1   8       31.21       26.33      1.67 o
   6   1   8        8.96        8.28      1.18 o
   7   1   8      347.19      316.32      6.71 o
   8   1   8       13.27        9.69      4.79 o
   9   1   8       49.84       46.81      5.77 o
  -6   2   8       19.16       10.28      4.13 o
  -5   2   8      589.72      565.22     13.44 o
  -4   2   8      168.98      157.57      6.98 o
  -3   2   8       20.08       15.55      3.50 o
  -2   2   8      839.06      801.28     12.41 o
  -1   2   8       35.64       42.50      3.16 o
   0   2   8     1119.70     1171.08      7.61 o
   1   2   8      121.25      114.12      2.62 o
   2   2   8       16.26       16.05      1.33 o
   3   2   8      654.49      679.22      6.85 o
   4   2   8      898.39      891.12      6.01 o
   5   2   8       54.52       52.17      2.64 o
   6   2   8        2.96        4.22      1.82 o
   7   2   8        4.38        0.71      2.47 o
   8   2   8        1.79        0.32      2.03 o
   9   2   8        0.02       -2.24      3.75 o
  10   2   8       24.07       31.52      5.00 o
  -6   3   8       42.40       36.99      5.26 o
  -5   3   8      224.31      223.45      9.15 o
  -4   3   8      562.98      566.84     12.47 o
  -3   3   8       76.77       56.07      4.73 o
  -2   3   8       81.00       70.74      4.48 o
  -1   3   8      173.44      174.64      9.67 o
   0   3   8        0.05       -0.17      1.55 o
   1   3   8      466.80      482.89      4.85 o
   2   3   8      163.99      158.96      2.73 o
   3   3   8      307.42      281.89      3.22 o
   4   3   8      393.34      409.23      9.41 o
   5   3   8      196.18      202.93      7.81 o
   6   3   8      146.59      152.85      3.77 o
   7   3   8      238.61      236.87      4.58 o
   8   3   8      253.07      276.25      6.12 o
   9   3   8      274.95      286.81      7.83 o
  10   3   8       26.91       41.39      5.79 o
  -5   4   8       92.71      103.21      7.02 o
  -4   4   8      103.16      101.66      6.69 o
  -3   4   8      195.04      180.46      7.48 o
  -2   4   8        0.01       -0.96      2.97 o
  -1   4   8       69.30       65.34      3.08 o
   0   4   8     2198.35     2265.93     17.44 o
   1   4   8     1677.62     1737.13     10.65 o
   2   4   8      105.21       90.90      2.22 o
   3   4   8        0.64        0.25      0.80 o
   4   4   8       88.87       82.28      3.75 o
   5   4   8       63.70       62.46      3.47 o
   6   4   8      221.26      214.24      5.39 o
   7   4   8      102.10      100.67      4.24 o
   8   4   8      220.89      203.89      6.39 o
   9   4   8      386.30      434.59      8.03 o
  10   4   8       94.73      105.85      4.44 o
  -5   5   8       73.75       58.06      6.18 o
  -4   5   8       77.47       73.30      6.25 o
  -3   5   8      226.77      230.10      8.21 o
  -2   5   8      181.11      180.83     18.21 o
  -1   5   8       43.21       38.24      2.71 o
   0   5   8       52.99       49.18      2.31 o
   1   5   8     1212.18     1252.66     10.15 o
   2   5   8      711.70      724.36      5.67 o
   3   5   8      502.57      502.18      7.16 o
   4   5   8       26.69       27.37      2.51 o
   5   5   8      360.49      359.29      6.70 o
   6   5   8      174.56      173.00      5.07 o
   7   5   8       21.78       32.08      4.52 o
   8   5   8      149.13      164.67     11.30 o
   9   5   8       20.63       20.55      2.55 o
  10   5   8      246.39      276.88      9.24 o
  -4   6   8       97.23       92.31      6.78 o
  -3   6   8        7.33        0.29      3.63 o
  -2   6   8       20.01       18.09      2.49 o
  -1   6   8       40.15       37.52      3.14 o
   0   6   8      318.29      302.80      7.13 o
   1   6   8        1.56        1.49      1.46 o
   2   6   8      247.63      245.63      6.85 o
   3   6   8       64.85       63.36      3.30 o
   4   6   8      253.99      245.15      5.86 o
   5   6   8      976.32     1060.78     11.27 o
   6   6   8       93.05       92.77      4.39 o
   7   6   8       65.03       64.77      5.43 o
   8   6   8       35.05       33.45      4.93 o
   9   6   8       64.36       59.57      4.95 o
  10   6   8      177.95      176.11      5.66 o
  -3   7   8      170.37      158.33      7.48 o
  -2   7   8        0.06       -1.11      3.30 o
  -1   7   8        0.09        0.36      2.83 o
   0   7   8       64.45       62.47      4.80 o
   1   7   8        3.29        4.58      2.34 o
   2   7   8      101.72       99.20      3.91 o
   3   7   8      281.27      272.14      9.98 o
   4   7   8        3.85        0.40      2.05 o
   5   7   8      433.78      459.08      6.37 o
   6   7   8      531.20      542.49      8.68 o
   7   7   8      122.59      103.50      6.60 o
   8   7   8       14.94       17.03      4.48 o
   9   7   8       41.62       37.72      4.91 o
  10   7   8        2.91       -3.10      3.90 o
  -2   8   8      160.06      144.14      7.06 o
  -1   8   8      100.00      101.50      5.24 o
   0   8   8       33.05       37.79      3.44 o
   1   8   8      224.82      239.23      7.72 o
   2   8   8        7.66        7.62      2.34 o
   3   8   8      220.47      245.00      5.63 o
   4   8   8       49.35       49.85      2.81 o
   5   8   8        0.01        0.95      2.15 o
   6   8   8      339.45      351.19      7.34 o
   7   8   8        0.84        0.76      3.67 o
   8   8   8        0.39        3.57      4.13 o
   9   8   8       88.13       92.22      6.67 o
  -1   9   8        3.46        3.29      2.56 o
   0   9   8       22.45       29.30      5.31 o
   1   9   8      437.45      466.18     12.28 o
   2   9   8       75.44       81.78      3.78 o
   3   9   8       42.42       50.26      3.89 o
   4   9   8       55.05       47.31      2.87 o
   5   9   8      166.47      173.35      5.91 o
   6   9   8       90.66       93.52      6.46 o
   7   9   8      207.81      179.63      8.73 o
   8   9   8        8.54        7.80      4.71 o
   9   9   8       29.33       29.62      5.74 o
   0  10   8       22.87       24.27      4.74 o
   1  10   8      234.79      243.12     10.02 o
   2  10   8      155.83      165.56      8.35 o
   3  10   8        3.67        4.82      3.46 o
   4  10   8       57.47       56.15      3.07 o
   5  10   8      320.55      340.65      9.08 o
   6  10   8       22.01       22.34      3.18 o
   7  10   8      178.66      169.68      8.70 o
   8  10   8       21.79       22.58      5.69 o
   1  11   8       20.36       25.93      4.77 o
   2  11   8      209.69      222.05      9.64 o
   3  11   8      108.09      113.86      7.17 o
   4  11   8       16.99        9.95      3.21 o
   5  11   8        0.60        0.77      3.13 o
   6  11   8      115.55      114.20      5.37 o
   7  11   8        6.44        9.88      5.11 o
   8  11   8        8.30       12.22      5.25 o
   4  12   8       79.30       75.28      6.45 o
   5  12   8        1.57        2.16      3.12 o
  -3 -10   9       52.58       55.23      7.00 o
  -2 -10   9      159.93      180.71      9.16 o
  -1 -10   9        0.58       -1.71      3.69 o
  -4  -9   9      202.53      239.64     10.18 o
  -3  -9   9        0.04       -2.25      4.23 o
  -2  -9   9      143.61      162.36      8.46 o
  -1  -9   9       83.89       74.75      6.20 o
   0  -9   9        0.04        0.75      4.07 o
   1  -9   9      107.76      127.16      7.99 o
   2  -9   9      202.70      206.53      9.33 o
  -5  -8   9        1.87        0.44      4.75 o
  -4  -8   9      420.00      439.56     12.65 o
  -3  -8   9       44.51       57.63      6.13 o
  -2  -8   9        1.04        1.86      3.96 o
  -1  -8   9       36.76       33.46      4.57 o
   0  -8   9       20.27       17.46      2.60 o
   1  -8   9        6.41        6.99      4.29 o
   2  -8   9      104.43      103.79      6.60 o
   3  -8   9        3.71        6.29      4.17 o
  -6  -7   9      177.00      182.11      9.50 o
  -5  -7   9        8.49        3.88      4.29 o
  -4  -7   9       33.35       24.73      4.54 o
  -3  -7   9      455.37      504.28     12.61 o
  -2  -7   9      182.41      196.86      8.29 o
  -1  -7   9      135.23      128.67      7.30 o
   0  -7   9      405.34      417.45     18.73 o
   1  -7   9      196.18      210.11     12.95 o
   2  -7   9       45.86       42.29      4.83 o
   3  -7   9        5.44        3.64      4.47 o
   4  -7   9       17.53       17.67      4.43 o
  -6  -6   9       72.98       70.16      5.89 o
  -5  -6   9       24.69       24.11      4.49 o
  -4  -6   9      179.21      180.32      8.03 o
  -3  -6   9       91.92       93.51      6.28 o
  -2  -6   9       49.44       44.89      5.20 o
  -1  -6   9       23.07       21.90      3.90 o
   0  -6   9        0.31        1.05      3.40 o
   1  -6   9      142.54      148.02      9.54 o
   2  -6   9      309.02      315.82      4.75 o
   3  -6   9       61.53       52.72      5.91 o
   4  -6   9        0.01       -0.81      2.44 o
   5  -6   9        0.07        1.19      2.58 o
  -6  -5   9      223.36      251.90     10.42 o
  -5  -5   9       20.06       16.05      4.94 o
  -4  -5   9       77.31       65.32      5.29 o
  -3  -5   9       30.52       42.67      5.28 o
  -2  -5   9       42.72       24.72      4.23 o
  -1  -5   9       65.73       63.58      4.75 o
   0  -5   9       12.26       13.21      3.77 o
   1  -5   9       23.38       18.12      3.77 o
   2  -5   9      628.93      656.16      7.48 o
   3  -5   9      308.30      315.75      4.89 o
   4  -5   9       64.44       57.97      2.56 o
   5  -5   9        1.13        4.91      5.95 o
   6  -5   9       19.34       15.68      3.01 o
  -6  -4   9       94.94       97.47      7.21 o
  -5  -4   9      207.12      216.22      9.26 o
  -4  -4   9       95.05      103.79      6.39 o
  -3  -4   9       16.10       13.19      3.93 o
  -2  -4   9       71.99       72.63      4.98 o
  -1  -4   9       47.71       40.86      4.33 o
   0  -4   9      426.76      420.55      9.66 o
   1  -4   9      148.48      133.00      4.20 o
   2  -4   9       49.38       41.26      2.68 o
   3  -4   9      118.12      112.42      3.17 o
   4  -4   9      417.12      439.48      8.50 o
   5  -4   9        3.14        2.27      1.70 o
   6  -4   9        2.58        1.05      2.63 o
   7  -4   9       58.76       55.29      4.06 o
  -6  -3   9        0.57        0.78      4.57 o
  -5  -3   9      131.24      139.49      7.67 o
  -4  -3   9      238.89      236.20      8.73 o
  -3  -3   9      153.92      144.69      6.67 o
  -2  -3   9        0.13        0.13      3.00 o
  -1  -3   9      898.78     1019.56     14.65 o
   0  -3   9        1.54        2.05      3.26 o
   1  -3   9      212.94      188.65      4.58 o
   2  -3   9      755.84      781.63      8.72 o
   3  -3   9      109.96      102.76      3.35 o
   4  -3   9       58.77       52.58      2.53 o
   5  -3   9      200.88      192.11      5.26 o
   6  -3   9       12.24       12.44      2.07 o
   7  -3   9       78.48       60.51      6.10 o
  -6  -2   9       20.52       17.38      4.17 o
  -5  -2   9       80.59       74.66      5.76 o
  -4  -2   9        0.42        1.29      3.82 o
  -3  -2   9       22.57       19.74      4.01 o
  -2  -2   9       16.68       11.37      3.74 o
  -1  -2   9      225.41      203.83      6.67 o
   0  -2   9      196.54      215.00      6.75 o
   1  -2   9       11.05        5.15      1.86 o
   2  -2   9       65.61       53.10      2.92 o
   3  -2   9      715.43      748.03      6.78 o
   4  -2   9        0.91       -0.82      1.66 o
   5  -2   9      459.34      474.85      6.25 o
   6  -2   9        2.06       -1.03      1.76 o
   7  -2   9        0.18       -2.48      4.41 o
   8  -2   9      129.76      149.39      8.62 o
  -6  -1   9      241.35      241.85      9.61 o
  -5  -1   9       65.57       68.94      6.55 o
  -4  -1   9       48.63       44.20      5.32 o
  -3  -1   9       59.83       45.03      4.34 o
  -2  -1   9      103.43      101.51      5.69 o
  -1  -1   9       62.75       57.80      4.23 o
   0  -1   9      393.28      361.93      7.91 o
   1  -1   9       53.72       45.55      3.47 o
   2  -1   9      100.55       99.15      3.33 o
   3  -1   9      118.17      110.65      4.58 o
   4  -1   9        1.33        0.13      1.41 o
   5  -1   9      110.14       87.83      3.22 o
   6  -1   9       12.37        8.50      1.82 o
   7  -1   9       18.47       15.37      3.03 o
   8  -1   9       11.65       16.86      5.22 o
  -6   0   9       76.93       74.56      6.51 o
  -5   0   9      383.08      405.86     11.63 o
  -4   0   9       74.63       74.88      5.78 o
  -3   0   9      266.86      238.55      8.20 o
  -2   0   9       51.11       48.57      3.21 o
  -1   0   9      149.13      147.46      9.17 o
   0   0   9      642.69      627.75     21.08 o
   1   0   9      509.93      523.63     12.91 o
   2   0   9        0.06        0.29      1.70 o
   3   0   9       65.68       58.31      6.84 o
   4   0   9        1.64        2.42      1.48 o
   5   0   9       12.93       10.79      2.22 o
   6   0   9       62.83       57.21      3.66 o
   7   0   9       52.04       51.10      3.71 o
   8   0   9       35.38       31.40      5.51 o
   9   0   9      142.95      137.54      7.89 o
  -6   1   9       49.37       39.11      5.60 o
  -5   1   9      152.56      150.88      7.72 o
  -4   1   9      226.27      214.17      8.43 o
  -3   1   9      387.29      348.80      9.56 o
  -2   1   9        3.42        5.77      2.00 o
  -1   1   9      654.57      673.76      7.27 o
   0   1   9        0.99        0.00      1.38 o
   1   1   9       74.21       75.72      4.95 o
   2   1   9       34.84       29.38      4.18 o
   3   1   9        0.10        0.78      1.41 o
   4   1   9     1063.25     1066.91      8.17 o
   5   1   9      182.22      176.87      6.68 o
   6   1   9        0.31        0.16      2.40 o
   7   1   9      104.18      111.26      9.24 o
   8   1   9       41.46       42.94      5.71 o
   9   1   9       60.77       58.55      6.17 o
  -5   2   9        3.46        4.34      4.47 o
  -4   2   9      608.08      604.37     13.22 o
  -3   2   9      187.61      189.80      7.42 o
  -2   2   9      104.17       87.97      5.15 o
  -1   2   9      594.68      625.44      7.40 o
   0   2   9      111.00      108.54      4.77 o
   1   2   9       37.66       29.22      1.86 o
   2   2   9       91.95       86.36      2.33 o
   3   2   9      220.73      254.25      3.93 o
   4   2   9      246.32      217.58      8.53 o
   5   2   9      657.09      711.41     13.05 o
   6   2   9       39.79       40.97      3.25 o
   7   2   9        1.54        1.86      2.58 o
   8   2   9        0.21       12.75      8.31 o
   9   2   9      186.80      197.86      9.11 o
  -5   3   9       35.80       36.08      5.56 o
  -4   3   9       32.00       23.98      5.02 o
  -3   3   9      523.71      523.75     11.73 o
  -2   3   9       21.12       18.98      3.63 o
  -1   3   9        8.41        8.87      1.80 o
   0   3   9       45.68       42.49      2.20 o
   1   3   9       12.28       12.50      1.64 o
   2   3   9       15.70       17.15      1.55 o
   3   3   9      140.23      140.00     12.71 o
   4   3   9      227.38      215.07      7.36 o
   5   3   9       44.32       40.21      4.83 o
   6   3   9       10.84       14.39      2.73 o
   7   3   9      146.71      163.79      6.92 o
   8   3   9       11.51        9.57      2.35 o
   9   3   9       23.36       26.07      2.52 o
  -4   4   9      149.94      143.35      7.57 o
  -3   4   9       98.29       78.86      5.92 o
  -2   4   9        2.21        1.02      3.05 o
  -1   4   9       49.85       42.46      3.50 o
   0   4   9       25.60       21.69      1.95 o
   1   4   9       50.21       46.62      3.54 o
   2   4   9     1382.38     1447.24      8.21 o
   3   4   9       17.39       14.93      2.64 o
   4   4   9      289.10      309.70      9.11 o
   5   4   9      146.54      148.41      9.58 o
   6   4   9       45.82       43.12      3.35 o
   7   4   9      282.42      306.82     13.95 o
   8   4   9      247.89      236.00      6.37 o
   9   4   9        0.33       -3.30      3.50 o
  10   4   9      173.34      185.86      9.01 o
  -4   5   9       98.52       97.81      6.96 o
  -3   5   9       40.42       36.62      4.63 o
  -2   5   9        0.15       -1.63      2.33 o
  -1   5   9       35.68       30.34      2.61 o
   0   5   9      214.93      194.01      8.06 o
   1   5   9      212.58      205.47      4.02 o
   2   5   9      670.91      710.95     22.85 o
   3   5   9       50.34       45.05      5.27 o
   4   5   9        2.98        3.51      2.47 o
   5   5   9      142.21      135.10      4.67 o
   6   5   9      176.82      188.75      7.86 o
   7   5   9        0.23        1.32      2.76 o
   8   5   9       68.25       71.24      5.15 o
   9   5   9       90.68       94.52      4.37 o
  10   5   9        6.53        3.64      2.93 o
  -3   6   9       58.56       56.41      5.39 o
  -2   6   9       77.70       77.38      9.13 o
  -1   6   9      342.05      348.24      6.83 o
   0   6   9        0.14        0.44      1.68 o
   1   6   9        8.09        6.94      1.60 o
   2   6   9        0.32        3.05      2.67 o
   3   6   9      402.20      404.98     12.21 o
   4   6   9       25.29       17.03      2.74 o
   5   6   9        1.80        0.01      2.66 o
   6   6   9      556.13      558.33      9.24 o
   7   6   9      884.78      957.68     17.49 o
   8   6   9       44.16       39.42      5.71 o
   9   6   9      141.53      132.28      6.86 o
  -2   7   9       37.70       33.88      4.86 o
  -1   7   9      305.55      299.56     24.76 o
   0   7   9      145.17      162.24      4.99 o
   1   7   9      255.12      280.44      6.13 o
   2   7   9      741.78      805.53     12.05 o
   3   7   9      266.20      262.88      5.93 o
   4   7   9      128.73      111.24      4.45 o
   5   7   9       12.92        8.66      2.31 o
   6   7   9        2.74        4.70      3.10 o
   7   7   9      350.72      383.30      7.85 o
   8   7   9      187.43      176.65      8.18 o
   9   7   9        7.16        8.69      4.15 o
  -2   8   9      145.89      143.95      7.19 o
  -1   8   9      104.14      119.40      7.07 o
   0   8   9        3.52        4.72      4.32 o
   1   8   9       34.55       42.42      3.31 o
   2   8   9      561.46      622.37      9.93 o
   3   8   9      179.87      177.38      5.33 o
   4   8   9       67.32       60.75      3.72 o
   5   8   9        4.67        5.30      2.27 o
   6   8   9      196.95      202.91      6.13 o
   7   8   9        8.86        8.31      4.16 o
   8   8   9      143.76      152.03      8.10 o
   9   8   9        2.41        7.10      4.19 o
   0   9   9        0.61        4.58      4.22 o
   1   9   9       44.96       48.55      5.80 o
   2   9   9       94.54       95.31      4.25 o
   3   9   9      269.84      282.44      6.57 o
   4   9   9        1.04       -2.15      2.68 o
   5   9   9      184.55      193.99      6.93 o
   6   9   9      127.84      127.24      5.19 o
   7   9   9        2.67        1.57      4.72 o
   8   9   9       46.29       44.94      6.36 o
   1  10   9      132.82      148.93      8.48 o
   2  10   9       21.81       29.32      5.31 o
   3  10   9      393.83      414.92     12.42 o
   4  10   9       69.27       79.31      4.34 o
   5  10   9       31.32       29.77      2.78 o
   6  10   9      343.86      358.67      8.27 o
   7  10   9       70.02       55.33      5.82 o
   8  10   9       26.49       21.48      5.16 o
   3  11   9       22.74       26.35      5.10 o
   4  11   9      193.68      215.53      9.79 o
   5  11   9        2.66        3.66      2.85 o
   6  11   9        0.33        0.21      2.81 o
  -2  -9  10      203.79      228.55     10.00 o
  -1  -9  10       18.73       12.32      4.83 o
   0  -9  10        0.00       -3.63      5.09 o
  -4  -8  10       74.20       81.70      7.24 o
  -3  -8  10        0.35       -2.27      3.69 o
  -2  -8  10      269.81      274.24      9.93 o
  -1  -8  10       14.29       17.47      4.98 o
   0  -8  10       10.28        5.94      4.34 o
   1  -8  10       13.58       13.91      4.70 o
   2  -8  10       46.81       36.40      4.87 o
  -5  -7  10      178.07      191.30      9.30 o
  -4  -7  10        0.00       -0.17      3.84 o
  -3  -7  10       19.95       21.96      5.03 o
  -2  -7  10      212.21      214.94      9.12 o
  -1  -7  10      440.47      479.51     12.55 o
   0  -7  10        8.81        7.66      2.44 o
   1  -7  10        0.18        0.11      2.28 o
   2  -7  10      331.90      369.42     10.90 o
   3  -7  10       23.24       35.20      4.81 o
   4  -7  10        3.86        3.05      3.87 o
  -5  -6  10       10.87       13.79      5.27 o
  -4  -6  10        1.31        7.90      4.44 o
  -3  -6  10       32.06       33.43      5.17 o
  -2  -6  10        6.67        4.17      3.82 o
  -1  -6  10      312.37      335.83     10.20 o
   0  -6  10       76.98       64.51      3.58 o
   1  -6  10       58.65       59.57      3.52 o
   2  -6  10      154.16      179.05      5.05 o
   3  -6  10      298.85      292.13      9.74 o
   4  -6  10       65.96       71.12      3.84 o
   5  -6  10       18.79       18.69      3.49 o
  -5  -5  10      398.34      430.12     12.21 o
  -4  -5  10       70.00       79.45      6.51 o
  -3  -5  10      214.22      230.01      8.69 o
  -2  -5  10       92.63      100.65      6.47 o
  -1  -5  10      194.99      177.76      7.67 o
   0  -5  10       18.23       11.70      3.76 o
   1  -5  10       49.74       42.81      3.19 o
   2  -5  10       30.82       32.37      2.23 o
   3  -5  10      226.41      231.72      4.45 o
   4  -5  10      162.25      170.40      3.98 o
   5  -5  10       47.68       47.36      3.51 o
  -5  -4  10      107.90      121.47      7.66 o
  -4  -4  10       62.11       69.54      5.92 o
  -3  -4  10       39.06       31.84      4.14 o
  -2  -4  10        0.37        3.18      4.10 o
  -1  -4  10      432.55      457.05     10.85 o
   0  -4  10      416.75      377.32      9.42 o
   1  -4  10       15.58       12.58      2.46 o
   2  -4  10       29.60       23.60      3.20 o
   3  -4  10       42.12       38.50      2.36 o
   4  -4  10       17.37       13.30      1.88 o
   5  -4  10       15.84       12.77      2.02 o
   6  -4  10       31.87       28.96      4.00 o
  -6  -3  10       27.55       25.30      4.46 o
  -5  -3  10        1.31        1.43      3.54 o
  -4  -3  10        0.03        0.75      3.31 o
  -3  -3  10       12.59       10.27      3.23 o
  -2  -3  10       19.10       19.05      3.59 o
  -1  -3  10       28.18       31.26      4.13 o
   0  -3  10      663.07      757.94     12.72 o
   1  -3  10       53.24       43.11      2.97 o
   2  -3  10        0.02       -0.68      2.08 o
   3  -3  10      298.45      315.47      6.41 o
   4  -3  10       26.35       22.14      2.10 o
   5  -3  10      134.97      129.75      3.60 o
   6  -3  10        1.28       -5.04      5.04 o
   7  -3  10      177.01      182.94      8.98 o
  -5  -2  10      108.87      121.61      7.49 o
  -4  -2  10        1.54        3.17      4.21 o
  -3  -2  10       21.45       20.52      3.68 o
  -2  -2  10      166.89      151.35      6.52 o
  -1  -2  10       12.67        5.93      3.00 o
   0  -2  10      257.17      304.91      8.13 o
   1  -2  10      472.22      483.69      7.17 o
   2  -2  10      145.45      142.24      6.27 o
   3  -2  10      523.72      570.18      7.59 o
   4  -2  10      793.90      871.02      7.80 o
   5  -2  10       35.31       33.60      2.33 o
   6  -2  10      127.44      133.74      4.71 o
   7  -2  10       18.63       12.99      2.84 o
  -5  -1  10      261.25      253.72      9.90 o
  -4  -1  10      435.03      460.93     11.99 o
  -3  -1  10      188.07      164.41      7.13 o
  -2  -1  10        4.84        1.29      2.98 o
  -1  -1  10      242.57      260.95      7.80 o
   0  -1  10       97.35       95.27      3.76 o
   1  -1  10      407.10      374.49      6.25 o
   2  -1  10        9.64        9.00      2.67 o
   3  -1  10        5.28        6.09      2.04 o
   4  -1  10      203.81      198.26      3.82 o
   5  -1  10      897.92      986.37     19.51 o
   6  -1  10       18.13       18.29      2.78 o
   7  -1  10       18.71       18.03      2.83 o
   8  -1  10      179.69      182.93      8.72 o
  -5   0  10       28.56       26.73      5.68 o
  -4   0  10      761.91      782.98     15.47 o
  -3   0  10      140.90      143.62      6.72 o
  -2   0  10        0.40        0.01      2.86 o
  -1   0  10       18.53       18.05      3.79 o
   0   0  10      683.93      745.28     17.89 o
   1   0  10        5.47        3.22      1.97 o
   2   0  10       32.81       32.42      2.44 o
   3   0  10      317.19      278.30      6.85 o
   4   0  10        2.25        2.75      1.69 o
   5   0  10      107.24      100.61      4.91 o
   6   0  10      162.32      171.22      5.26 o
   7   0  10        0.15        1.00      2.64 o
   8   0  10        7.82        0.61      4.74 o
  -5   1  10      195.64      183.26      8.62 o
  -4   1  10       43.85       50.36      5.52 o
  -3   1  10       22.88       23.08      4.60 o
  -2   1  10        6.44        3.10      3.09 o
  -1   1  10       67.37       69.27      2.96 o
   0   1  10      921.42      929.72     16.61 o
   1   1  10      217.20      225.69      4.80 o
   2   1  10      224.72      214.22      8.81 o
   3   1  10      580.70      558.43     24.94 o
   4   1  10      267.89      264.43      8.51 o
   5   1  10      148.26      125.48      6.54 o
   6   1  10      148.08      137.05     11.50 o
   7   1  10        0.16        2.82      2.54 o
   8   1  10       31.60       27.75      5.32 o
   9   1  10      128.08      126.35      8.15 o
  -5   2  10       78.13       74.06      6.47 o
  -4   2  10      178.59      161.39      7.94 o
  -3   2  10      157.68      150.30      6.99 o
  -2   2  10       56.46       57.34     10.04 o
  -1   2  10      189.13      197.74     10.82 o
   0   2  10      660.93      742.76     16.38 o
   1   2  10     1289.11     1360.44     11.39 o
   2   2  10      117.92      102.83      3.92 o
   3   2  10      154.61      118.49      6.48 o
   4   2  10       87.34       90.31      5.82 o
   5   2  10        1.05        2.88      3.82 o
   6   2  10      129.90      110.13      6.59 o
   7   2  10        5.31        4.77      3.26 o
   8   2  10       39.32       29.93      5.21 o
   9   2  10      125.17      117.77      7.94 o
  -4   3  10      187.06      163.81      8.02 o
  -3   3  10        0.78       -0.08      3.36 o
  -2   3  10      158.36      162.50     20.76 o
  -1   3  10        3.91        3.74      1.78 o
   0   3  10      504.53      516.17      7.39 o
   1   3  10      258.80      263.31      5.58 o
   2   3  10      882.39      966.12     11.02 o
   3   3  10      186.62      204.66      7.75 o
   4   3  10        3.71        2.61      3.86 o
   5   3  10      330.96      344.28      9.98 o
   6   3  10      114.01      133.15      6.82 o
   7   3  10        8.25       12.29      4.22 o
   8   3  10       93.22       99.29      4.74 o
   9   3  10       42.87       49.08      6.35 o
  -4   4  10      116.68      112.37      7.46 o
  -3   4  10      301.95      288.19      9.51 o
  -2   4  10       21.66       27.24      2.92 o
  -1   4  10       48.57       46.88      2.59 o
   0   4  10      242.73      243.45      5.21 o
   1   4  10      162.17      176.03      4.83 o
   2   4  10      207.89      216.06      6.31 o
   3   4  10      297.00      300.90      6.94 o
   4   4  10       33.49       31.06      4.23 o
   5   4  10      276.84      270.50      9.17 o
   6   4  10      349.41      408.35     11.26 o
   7   4  10       11.36       21.85      5.20 o
   8   4  10       32.29       57.55      4.28 o
   9   4  10        0.05       18.84     13.71 o
  -3   5  10      152.27      136.48     16.77 o
  -2   5  10       64.64       78.62      3.90 o
  -1   5  10       36.77       41.03      4.05 o
   0   5  10        5.46        4.92      1.68 o
   1   5  10       17.46       17.42      2.72 o
   2   5  10       57.38       64.57      3.55 o
   3   5  10       23.23       25.67      2.85 o
   4   5  10        6.64        4.58      3.39 o
   5   5  10        1.39        0.51      3.53 o
   6   5  10      124.58      120.31      4.92 o
   7   5  10       40.27       54.45      4.02 o
   8   5  10       60.01       85.01      5.38 o
   9   5  10        6.47        1.27      3.49 o
  -2   6  10       52.98       51.14      5.97 o
  -1   6  10       34.98       32.96      3.50 o
   0   6  10        5.78        5.92      2.59 o
   1   6  10        1.40        1.04      2.46 o
   2   6  10       80.78       83.00      3.98 o
   3   6  10       26.83       24.39      2.94 o
   4   6  10       23.86       25.16      4.57 o
   5   6  10        0.27        2.70      3.69 o
   6   6  10       63.52       64.66      7.56 o
   7   6  10      144.70      154.43      6.90 o
   8   6  10      129.24      131.09      7.66 o
   9   6  10        0.72       -3.86      3.86 o
  -1   7  10       97.01      104.37      7.11 o
   0   7  10       11.92        6.98      2.65 o
   1   7  10        8.44        8.00      2.63 o
   2   7  10      164.23      182.11     14.82 o
   3   7  10      519.49      549.73     18.84 o
   4   7  10       18.19       13.17      3.02 o
   5   7  10        2.07        5.33      3.66 o
   6   7  10       25.68       30.98      3.55 o
   7   7  10       47.87       48.58      4.06 o
   8   7  10      262.34      283.24     10.36 o
   9   7  10       71.87       70.62      5.68 o
  -1   8  10       11.04       12.02      3.85 o
   0   8  10      118.40      110.39      6.74 o
   1   8  10       87.41      103.46      4.39 o
   2   8  10       47.36       52.30      3.62 o
   3   8  10      630.57      698.18     10.78 o
   4   8  10       32.12       30.40      3.47 o
   5   8  10        4.93        5.79      3.17 o
   6   8  10      189.09      215.48      6.42 o
   7   8  10      381.11      436.64      8.77 o
   8   8  10        1.83        3.04      4.22 o
   1   9  10       49.49       46.83      5.88 o
   2   9  10       38.88       39.09      5.60 o
   3   9  10       72.28       84.68      4.33 o
   4   9  10      110.57      114.47      4.84 o
   5   9  10       47.68       48.25      6.87 o
   6   9  10       55.13       53.84      6.45 o
   7   9  10      347.32      347.84     11.44 o
   8   9  10      230.09      276.06     10.82 o
   2  10  10      183.53      198.78      9.24 o
   3  10  10      239.10      267.46     10.36 o
   4  10  10      234.78      253.46      7.71 o
   5  10  10       11.70       12.59      3.21 o
   6  10  10        0.78        1.37      3.04 o
   7  10  10      114.92      116.34      8.40 o
  -1  -8  11      169.61      195.30      9.00 o
   0  -8  11       12.42       11.95      4.71 o
  -3  -7  11       18.36       16.66      5.19 o
  -2  -7  11      533.67      550.10     13.83 o
  -1  -7  11       96.74      106.67      7.12 o
   0  -7  11       85.60       83.12      4.24 o
   1  -7  11      145.26      148.83      7.84 o
   2  -7  11       11.67        9.94      4.54 o
  -4  -6  11       23.67       21.20      5.21 o
  -3  -6  11       44.95       47.12      5.47 o
  -2  -6  11      146.62      160.01      7.78 o
  -1  -6  11      295.42      333.72     10.75 o
   0  -6  11      150.93      149.07     14.70 o
   1  -6  11       14.69       17.22      3.00 o
   2  -6  11      244.51      262.22      6.30 o
   3  -6  11       12.79       13.34      4.29 o
   4  -6  11       85.42       90.26      6.36 o
  -4  -5  11      192.17      190.43      9.07 o
  -3  -5  11       14.97       14.58      4.98 o
  -2  -5  11       11.21        0.35      4.47 o
  -1  -5  11      425.83      485.27     12.11 o
   0  -5  11       68.43       73.17      6.33 o
   1  -5  11       67.48       69.16      3.70 o
   2  -5  11        1.90        0.72      2.21 o
   3  -5  11       13.77       11.67      2.23 o
   4  -5  11        2.55        1.14      1.78 o
   5  -5  11      138.76      134.25      5.06 o
  -4  -4  11      143.24      137.81      7.43 o
  -3  -4  11       82.27       97.41      6.51 o
  -2  -4  11        2.40       -2.30      4.15 o
  -1  -4  11       53.21       40.78      4.85 o
   0  -4  11       81.07       69.42      4.31 o
   1  -4  11      108.64      103.89      4.92 o
   2  -4  11       15.28       17.89      2.77 o
   3  -4  11      103.57       94.21      3.99 o
   4  -4  11      170.13      175.83      4.11 o
   5  -4  11        2.17        0.70      1.78 o
  -5  -3  11      186.97      191.24      9.32 o
  -4  -3  11        0.09        0.26      4.69 o
  -3  -3  11       67.75       64.80      5.68 o
  -2  -3  11        6.12        4.28      3.28 o
  -1  -3  11        4.32        1.57      2.93 o
   0  -3  11       82.47       74.81      8.63 o
   1  -3  11      116.90       98.81      4.00 o
   2  -3  11        7.16        5.12      2.27 o
   3  -3  11      351.94      366.41     12.97 o
   4  -3  11      208.18      212.08      7.50 o
   5  -3  11       74.11       81.02      6.21 o
   6  -3  11       12.60        6.84      2.68 o
  -5  -2  11      183.17      189.94      9.25 o
  -4  -2  11      123.05      132.77      7.38 o
  -3  -2  11        6.97        8.49      4.41 o
  -2  -2  11       89.98       83.20      5.42 o
  -1  -2  11      143.98      123.13      6.08 o
   0  -2  11        4.33       -1.05      2.26 o
   1  -2  11       18.79       20.76      2.68 o
   2  -2  11       26.22       26.95      2.75 o
   3  -2  11        2.19        0.96      2.06 o
   4  -2  11       56.38       58.26      4.23 o
   5  -2  11       58.56       62.37      3.77 o
   6  -2  11       16.14       15.56      2.82 o
   7  -2  11       42.66       42.44      4.36 o
  -4  -1  11      272.43      266.90      9.81 o
  -3  -1  11       78.27       69.96      5.53 o
  -2  -1  11       15.95       16.08      3.85 o
  -1  -1  11       97.18       79.53      4.81 o
   0  -1  11      401.95      398.79      7.04 o
   1  -1  11      202.34      189.14      6.08 o
   2  -1  11      167.11      155.97      4.45 o
   3  -1  11        6.15        1.60      1.87 o
   4  -1  11       25.18       17.28      3.93 o
   5  -1  11       31.82       25.73      3.04 o
   6  -1  11      102.12      110.03      4.65 o
   7  -1  11       17.00        7.99      2.86 o
  -4   0  11        5.97       10.79      4.52 o
  -3   0  11      149.39      149.30      7.51 o
  -2   0  11      310.88      326.27      9.54 o
  -1   0  11        0.00        1.92      3.08 o
   0   0  11       96.99      111.40      8.20 o
   1   0  11      651.82      699.99     22.04 o
   2   0  11       39.91       34.68      2.94 o
   3   0  11       40.08       34.57      2.48 o
   4   0  11      148.97      151.11      7.13 o
   5   0  11        0.75        1.10      3.61 o
   6   0  11       42.72       45.41      3.68 o
   7   0  11       63.31       54.51      7.18 o
   8   0  11        1.16       -2.63      3.16 o
  -4   1  11      384.02      379.76     11.58 o
  -3   1  11        2.55        2.96      3.20 o
  -2   1  11       22.62       13.14      4.01 o
  -1   1  11       29.54       21.93      3.48 o
   0   1  11        6.57        7.45      2.40 o
   1   1  11      319.50      309.50     11.15 o
   2   1  11      236.42      220.49     21.92 o
   3   1  11       50.16       50.34      4.99 o
   4   1  11     1001.06     1090.69     17.12 o
   5   1  11      360.49      372.59     10.60 o
   6   1  11        7.03        4.98      3.98 o
   7   1  11       32.51       29.97      3.37 o
   8   1  11        0.27        2.20      3.18 o
  -4   2  11      355.20      361.79     11.42 o
  -3   2  11      208.36      223.89      8.70 o
  -2   2  11       11.69       12.29      3.41 o
  -1   2  11       41.52       30.34      4.66 o
   0   2  11      209.46      236.88      5.42 o
   1   2  11        3.72        2.93      1.60 o
   2   2  11      695.21      750.32     14.12 o
   3   2  11       11.36        6.33      3.73 o
   4   2  11       69.22       78.18      5.95 o
   5   2  11      276.82      284.55      9.61 o
   6   2  11      100.21      112.55      6.99 o
   7   2  11       16.85       23.40      5.05 o
   8   2  11        5.03        8.06      3.18 o
  -3   3  11      442.61      460.27     11.95 o
  -2   3  11       78.00       81.51      8.38 o
  -1   3  11       83.54       98.49      4.04 o
   0   3  11      188.42      218.37      6.53 o
   1   3  11     1007.31     1065.49     14.99 o
   2   3  11       68.28       70.83      6.23 o
   3   3  11        3.34       -0.58      4.28 o
   4   3  11      146.37      132.54      7.20 o
   5   3  11        4.24        0.83      3.68 o
   6   3  11      157.67      175.70      7.97 o
   7   3  11      252.90      258.08     10.03 o
   8   3  11        5.04        2.19      4.28 o
  -3   4  11       93.86       95.78      7.78 o
  -2   4  11       92.64       85.05      4.72 o
  -1   4  11       68.73       66.39      4.64 o
   0   4  11        0.25       -0.49      2.21 o
   1   4  11      373.54      406.72     10.74 o
   2   4  11      185.12      215.19      5.64 o
   3   4  11      253.96      292.25      6.40 o
   4   4  11        6.31        6.93      3.61 o
   5   4  11       58.23       61.37      5.23 o
   6   4  11       12.11        9.15      3.81 o
   7   4  11      402.23      463.69     12.67 o
   8   4  11       68.85       87.95     18.04 o
  -2   5  11        0.13        3.29      1.91 o
  -1   5  11       70.82       83.03      7.29 o
   0   5  11       24.14       24.73      2.98 o
   1   5  11      156.97      151.46      5.04 o
   2   5  11      197.25      234.21      5.88 o
   3   5  11       10.81        4.81      2.69 o
   4   5  11        0.98        1.53      3.67 o
   5   5  11        2.25       -1.89      4.53 o
   6   5  11      156.12      162.88      7.99 o
   7   5  11       14.66       13.24      4.99 o
   8   5  11       19.53       28.27      8.46 o
  -1   6  11       13.95       17.48      2.95 o
   0   6  11        0.01       -0.12      2.34 o
   1   6  11        0.13        0.24      2.52 o
   2   6  11      141.79      151.45      5.09 o
   3   6  11      126.77      136.84      4.88 o
   4   6  11       58.97       60.60      3.75 o
   5   6  11       54.86       59.34      5.87 o
   6   6  11       25.43       22.19      5.30 o
   7   6  11      169.26      179.71      6.10 o
   8   6  11        4.16       15.81     11.35 o
   0   7  11        7.25        7.03      2.57 o
   1   7  11      189.77      199.88      5.85 o
   2   7  11       33.16       38.69      3.41 o
   3   7  11       57.53       68.00      4.17 o
   4   7  11       62.97       59.78      3.90 o
   5   7  11       62.99       63.21      6.15 o
   6   7  11        7.01       13.48      4.77 o
   7   7  11       57.34       87.46      8.21 o
   8   7  11        3.74        1.96      4.28 o
   1   8  11       21.82       21.97      3.27 o
   2   8  11       48.78       62.19      4.10 o
   3   8  11       10.24       10.03      2.79 o
   4   8  11       68.12       72.84      4.20 o
   5   8  11       27.30       24.69      3.37 o
   6   8  11       16.95       13.42      4.71 o
   7   8  11       42.75       50.37      4.11 o
   2   9  11        1.98        1.55      4.60 o
   3   9  11       64.58       77.29      4.38 o
   4   9  11        0.01        0.57      2.85 o
   5   9  11        1.76        2.68      3.01 o
   6   9  11        4.47        0.71      4.18 o
  -2  -6  12       94.77       93.96      6.61 o
  -1  -6  12       69.83       65.80      6.13 o
   0  -6  12      306.49      312.80      7.33 o
   1  -6  12        3.01        2.97      2.40 o
   2  -6  12      102.14       93.28      4.97 o
  -3  -5  12        0.82       -3.95      3.95 o
  -2  -5  12       16.12       21.29      4.72 o
  -1  -5  12       71.37       66.85      6.04 o
   0  -5  12      179.90      201.69      7.69 o
   1  -5  12      198.20      198.18     11.73 o
   2  -5  12       10.19       10.05      2.68 o
   3  -5  12        1.96       -1.76      2.49 o
  -3  -4  12       43.15       28.48      4.66 o
  -2  -4  12        2.37        1.21      4.68 o
  -1  -4  12      195.66      205.06      8.13 o
   0  -4  12        0.83        1.97      2.74 o
   1  -4  12       42.49       44.33      3.51 o
   2  -4  12       40.56       32.73      3.15 o
   3  -4  12       12.16        9.22      2.35 o
   4  -4  12        3.14        3.41      3.11 o
  -3  -3  12       14.58       12.32      4.36 o
  -2  -3  12       20.55       17.34      4.28 o
  -1  -3  12       61.96       76.33      5.84 o
   0  -3  12       21.57       27.75      3.22 o
   1  -3  12       29.46       26.13      5.22 o
   2  -3  12        8.83        9.18      2.68 o
   3  -3  12        9.81        8.84      2.52 o
   4  -3  12        0.74       -1.36      3.51 o
   5  -3  12      150.53      136.70      6.31 o
  -3  -2  12       18.56       17.52      4.50 o
  -2  -2  12       25.51       19.31      4.18 o
  -1  -2  12        0.83        0.07      3.17 o
   0  -2  12       74.06       68.22      4.45 o
   1  -2  12       96.52       97.98      7.05 o
   2  -2  12        6.80        3.33      2.53 o
   3  -2  12        3.96        3.12      3.71 o
   4  -2  12        0.47        7.21      3.74 o
   5  -2  12       12.92       11.85      3.39 o
   6  -2  12      209.46      226.52     17.95 o
  -3  -1  12      108.87      105.23      6.44 o
  -2  -1  12      173.63      176.68      7.47 o
  -1  -1  12       63.31       69.67      5.30 o
   0  -1  12       44.31       33.19      6.06 o
   1  -1  12      317.05      314.49      6.46 o
   2  -1  12      156.62      145.80      4.59 o
   3  -1  12       63.73       63.73      5.74 o
   4  -1  12        7.44        6.41      3.95 o
   5  -1  12      109.26       96.32      6.45 o
   6  -1  12        9.58        8.88      3.01 o
  -3   0  12       29.20       23.11      4.40 o
  -2   0  12        2.59       -0.61      4.06 o
  -1   0  12        1.65       -0.02      2.39 o
   0   0  12       18.55       15.06      2.40 o
   1   0  12       56.85       49.81      3.22 o
   2   0  12      160.03      173.71      8.00 o
   3   0  12        0.04       -0.23      3.63 o
   4   0  12        7.58        6.63      4.00 o
   5   0  12      108.29      104.12      6.34 o
   6   0  12       95.78      102.22      6.79 o
   7   0  12        0.85       -0.97      2.92 o
  -3   1  12      162.75      157.85      7.71 o
  -2   1  12      363.66      361.42     10.25 o
  -1   1  12        8.40       13.33      3.68 o
   0   1  12       10.58        9.33      2.39 o
   1   1  12       52.67       49.19      5.54 o
   2   1  12      303.83      325.38     10.44 o
   3   1  12      150.87      126.08      7.34 o
   4   1  12        6.06        7.40      4.55 o
   5   1  12       79.83       80.87      5.86 o
   6   1  12      280.83      284.86     10.24 o
   7   1  12       15.49       16.31      4.09 o
  -2   2  12      421.37      470.81     20.91 o
  -1   2  12        6.19        6.99      2.36 o
   0   2  12       26.63       33.30      4.93 o
   1   2  12      110.37      111.59      7.26 o
   2   2  12       75.13       87.76      6.61 o
   3   2  12      255.54      252.48      9.46 o
   4   2  12       63.28       61.74      5.69 o
   5   2  12        5.12       -1.36      4.12 o
   6   2  12       52.09       46.20      5.59 o
   7   2  12      262.96      286.05     10.60 o
  -2   3  12      104.75      108.44     12.43 o
  -1   3  12      449.84      515.73     12.94 o
   0   3  12       10.85       16.50      4.31 o
   1   3  12       14.38       15.55      2.77 o
   2   3  12      919.19     1049.78     11.56 o
   3   3  12       73.40       71.06      6.51 o
   4   3  12        3.54        2.18      4.14 o
   5   3  12       45.63       37.64      4.73 o
   6   3  12       32.69       38.31      4.94 o
   7   3  12      170.85      180.35      8.97 o
  -1   4  12       74.82       94.37      6.93 o
   0   4  12      127.59      133.69      7.69 o
   1   4  12        3.51        2.88      2.59 o
   2   4  12      169.58      199.26      5.59 o
   3   4  12      346.04      387.08     11.43 o
   4   4  12       91.67       81.53      6.53 o
   5   4  12       86.33       79.99      5.92 o
   6   4  12       40.25       46.73      5.81 o
   7   4  12        4.78       10.26      4.89 o
  -1   5  12       42.06       37.82      3.66 o
   0   5  12        4.81        4.90      2.47 o
   1   5  12       34.13       38.71      5.68 o
   2   5  12        3.00        4.31      2.96 o
   3   5  12      184.67      203.99     15.06 o
   4   5  12       55.31       54.15      5.51 o
   5   5  12      102.43      113.64      7.26 o
   6   5  12        8.68        4.46      4.26 o
   7   5  12      170.46      181.80      9.10 o
   0   6  12        0.33        0.73      2.42 o
   1   6  12        4.82        6.18      2.90 o
   2   6  12      151.20      165.48      8.46 o
   3   6  12       66.41       69.87      4.07 o
   4   6  12       47.66       46.90      3.80 o
   5   6  12        9.81       12.97      4.15 o
   6   6  12        1.72        0.97      3.98 o
   7   6  12      177.41      218.21      9.93 o
   1   7  12        1.53        2.27      2.45 o
   2   7  12      166.62      196.95      6.08 o
   3   7  12       83.02       86.71      4.45 o
   4   7  12       28.26       31.90      3.72 o
   5   7  12        6.97        6.46      3.93 o
   6   7  12       17.06       24.05      4.74 o
   7   7  12        0.07        0.55      5.23 o
   3   8  12      128.71      159.89     16.44 o
   4   8  12       18.04       19.44      3.38 o
   5   8  12       11.39        5.69      4.24 o
  -1  -4  13       15.61       14.62      3.08 o
   0  -4  13      115.22      108.95      4.94 o
   1  -4  13       54.43       44.61      3.58 o
   2  -4  13       32.87       40.23      4.29 o
  -1  -3  13        0.77        0.13      2.89 o
   0  -3  13      127.34      125.18      5.09 o
   1  -3  13      313.51      339.05     13.11 o
   2  -3  13        0.71        4.62      4.11 o
   3  -3  13       46.52       44.77      4.95 o
   4  -3  13       28.21       22.07      4.59 o
  -2  -2  13       27.89       22.50      4.15 o
  -1  -2  13       30.53       24.74      3.25 o
   0  -2  13       42.96       37.02      5.20 o
   1  -2  13      177.62      196.95     12.57 o
   2  -2  13       37.23       31.59      5.13 o
   3  -2  13       19.45       22.96      4.98 o
   4  -2  13        7.02        8.25      4.25 o
  -2  -1  13        1.39        1.03      2.99 o
  -1  -1  13       48.77       38.68      3.46 o
   0  -1  13       76.58       68.35      3.81 o
   1  -1  13        0.87        0.54      3.66 o
   2  -1  13       81.36       81.14      6.57 o
   3  -1  13        0.01       -1.98      3.49 o
   4  -1  13        4.82        4.08      4.24 o
   5  -1  13        5.01        6.16      3.93 o
  -2   0  13      155.96      154.72      7.46 o
  -1   0  13        9.77        5.66      2.48 o
   0   0  13       34.98       53.23      5.60 o
   1   0  13      256.70      294.88     10.70 o
   2   0  13       32.56       44.63      5.49 o
   3   0  13        6.45       14.10      4.59 o
   4   0  13        0.78        0.59      4.12 o
   5   0  13        1.90        1.03      4.22 o
   6   0  13      219.97      220.60      9.48 o
  -1   1  13       42.06       38.31      5.77 o
   0   1  13        2.40        1.35      3.77 o
   1   1  13      334.29      358.51     11.65 o
   2   1  13      191.58      224.94      9.64 o
   3   1  13       26.09       30.61      5.18 o
   4   1  13       29.62       33.00      5.52 o
   5   1  13       17.99       10.90      4.78 o
   6   1  13       16.01       10.20      5.03 o
  -1   2  13      187.47      195.62      8.97 o
   0   2  13      175.68      193.94      9.18 o
   1   2  13       11.71       11.30      4.55 o
   2   2  13      475.09      529.09     13.86 o
   3   2  13       52.46       47.43      5.90 o
   4   2  13       62.40       52.13      5.76 o
   5   2  13       13.53        9.59      4.35 o
   6   2  13      364.66      406.39     12.61 o
   0   3  13       68.69       73.15      6.68 o
   1   3  13       36.92       40.71      5.59 o
   2   3  13       73.00       72.80      5.85 o
   3   3  13      299.40      349.65     11.38 o
   4   3  13        4.15        0.91      3.87 o
   5   3  13       12.19       11.58      4.97 o
   6   3  13      200.91      232.03      9.58 o
   0   4  13      118.92      110.67      7.46 o
   1   4  13       66.37       65.94      6.56 o
   2   4  13        0.03        1.99      4.52 o
   3   4  13       33.05       32.92      5.45 o
   4   4  13       92.37       92.44      6.97 o
   5   4  13       30.41       33.38      5.88 o
   6   4  13        6.84        4.21      4.21 o
   1   5  13        5.73        2.55      4.20 o
   2   5  13       65.49       71.03      7.16 o
   3   5  13       28.81       34.15      4.73 o
   4   5  13       18.46       19.38      4.48 o
   5   5  13      110.64      122.89      7.90 o
   6   5  13       44.75       49.84      5.92 o
   2   6  13      204.81      238.79      6.73 o
   3   6  13      243.00      235.59      6.78 o
   4   6  13        6.24        7.29      4.90 o
   5   6  13        1.23        2.74      4.27 o
   1  -1  14      122.41      129.93      8.40 o
   2  -1  14       47.66       50.36      6.35 o
   3  -1  14       21.21       19.91      4.52 o
   1   0  14        8.81        9.32      4.34 o
   2   0  14      205.82      220.77      9.72 o
   3   0  14       88.86       93.76      6.52 o
   1   1  14       17.13       16.48      4.62 o
   2   1  14       30.72       38.78      5.94 o
   3   1  14       78.48       60.79      6.52 o
   4   1  14        2.02        2.78      4.58 o
   2   2  14       24.14       26.51      5.37 o
   3   2  14       60.55       61.05      6.53 o
   4   2  14       34.67       32.76      5.80 o
   2   3  14      103.84      107.61      7.30 o
   3   3  14       37.11       34.97      6.18 o
   4   3  14       66.61       72.36      6.78 o
 
